# Supplementary material for: N,N,N′,N′-Tetra­ethyl­pyridine-2,6-dicarboxamide
Source: Acta Crystallogr Sect E Struct Rep Online. 2011 Nov 5;67(Pt 12):o3197. doi: 10.1107/S1600536811045727 (PMC3238864; doi:10.1107/S1600536811045727)
Supplement: Supplementary file 1 [file e-67-o3197-sup1.cif]

##############################################################################
#                                                                            #
# This CIF contains the data in a paper accepted for publication in          #
# Acta Crystallographica Section E. It conforms to the requirements of       #
# Notes for Authors for Acta Crystallographica Section E, and has been       #
# peer reviewed under the auspices of the IUCr Commission on Journals.       #
#                                                                            #
# Full details of the Crystallographic Information File format               #
# are given in the paper "The Crystallographic Information File (CIF):       #
# a New Standard Archive File for Crystallography" by S. R. Hall, F. H.      #
# Allen and I. D. Brown [Acta Cryst. (1991), A47, 655-685].                  #
#                                                                            #
# The current version of the core CIF dictionary is obtainable from          #
# ftp://ftp.iucr.org/pub/cif_core.dic.                                       #
#                                                                            #
# Software is freely available for graphical display of the structure(s)     #
# in this CIF. For information consult the CIF software page                 #
# http://www.iucr.org/resources/cif/software.                                #
#                                                                            #
# This file may be used for bona fide research purposes within the           #
# scientific community so long as proper attribution is given to the journal # 
# article from which it was obtained.                                        #
#                                                                            #
##############################################################################
data_I
_audit_creation_method     SHELXL-97
_chemical_name_systematic
;
<i>N</i>,<i>N</i>,<i>N</i>',<i>N</i>'-Tetraethylpyridine-2,6-dicarboxamide
;
_chemical_name_common     ?
_chemical_formula_moiety     'C15 H23 N3 O2'
_chemical_formula_sum     'C15 H23 N3 O2'
_chemical_formula_iupac     'C15 H23 N3 O2'
_chemical_formula_weight     277.36
_chemical_melting_point     ?
_symmetry_cell_setting     triclinic
_symmetry_space_group_name_H-M     'P -1'
_symmetry_space_group_name_hall     '-P 1'
loop_
    _symmetry_equiv_pos_as_xyz
    'x, y, z'
    '-x, -y, -z'
_cell_length_a     11.1919(3)
_cell_length_b     11.7913(3)
_cell_length_c     12.2774(3)
_cell_angle_alpha     90.255(2)
_cell_angle_beta     105.050(2)
_cell_angle_gamma     102.600(2)
_cell_volume     1523.74(7)
_cell_formula_units_Z     4
_cell_measurement_reflns_used     10531
_cell_measurement_theta_min     3.7329
_cell_measurement_theta_max     66.9360
_cell_measurement_temperature     120.0
_exptl_crystal_description     prism
_exptl_crystal_colour     colourless
_exptl_crystal_size_max     0.5322
_exptl_crystal_size_mid     0.3752
_exptl_crystal_size_min     0.1376
_exptl_crystal_density_diffrn     1.209
_exptl_crystal_density_meas     ?
_exptl_crystal_density_method     'not measured'
_exptl_crystal_F_000     600
_exptl_absorpt_coefficient_mu     0.654
_exptl_absorpt_correction_type     analytical
_exptl_absorpt_process_details
;
(CrysAlis PRO; Agilent, 2011)
;
_exptl_absorpt_correction_T_min     0.538
_exptl_absorpt_correction_T_max     0.815
_exptl_special_details     ?
_diffrn_ambient_temperature     120.0
_diffrn_radiation_type     'Cu K\a'
_diffrn_radiation_wavelength     1.5418
_diffrn_radiation_source     'Enhance Ultra (Cu) X-ray Source'
_diffrn_radiation_monochromator     'mirror'
_diffrn_measurement_device_type     'Agilent Xcalibur Atlas Gemini ultra'
_diffrn_measurement_method
;
Rotation method data acquisition using \w
;
_diffrn_detector_area_resol_mean     10.3784
_diffrn_reflns_number     17964
_diffrn_reflns_av_R_equivalents     0.0233
_diffrn_reflns_av_sigmaI/netI     0.0180
_diffrn_reflns_theta_min     3.74
_diffrn_reflns_theta_max     67.04
_diffrn_reflns_theta_full     67.04
_diffrn_measured_fraction_theta_max     0.996
_diffrn_measured_fraction_theta_full     0.996
_diffrn_reflns_limit_h_min     -13
_diffrn_reflns_limit_h_max     13
_diffrn_reflns_limit_k_min     -14
_diffrn_reflns_limit_k_max     14
_diffrn_reflns_limit_l_min     -14
_diffrn_reflns_limit_l_max     13
_diffrn_standards_number     ?
_diffrn_standards_interval_count     ?
_diffrn_standards_interval_time     ?
_diffrn_standards_decay_%     ?
_refine_special_details
;
Refinement of <i>F</i>^2^ against ALL reflections. The weighted <i>R</i>-factor
<i>wR</i> and goodness of fit <i>S</i> are based on <i>F</i>^2^, conventional
<i>R</i>-factors <i>R</i> are based on <i>F</i>, with <i>F</i> set to zero for
negative <i>F</i>^2^. The threshold expression of <i>F</i>^2^ >
\s(<i>F</i>^2^) is used only for calculating <i>R</i>-factors(gt) <i>etc</i>.
and is not relevant to the choice of reflections for refinement.
<i>R</i>-factors based on <i>F</i>^2^ are statistically about twice as large
as those based on <i>F</i>, and <i>R</i>- factors based on ALL data will be
even larger. The hydrogen atoms were localized from the difference Fourier
map. Despite of that, all hydrogen atoms connected to C were constrained to
ideal positions with C---H = 0.93 - 0.97\%A. The isotropic temperature
 parameters of hydrogen atoms were
calculated as 1.2*<i>U</i>~eq~ of the parent atom.
;
_reflns_number_total     5424
_reflns_number_gt     5034
_reflns_threshold_expression     I>2sigma(I)
_refine_ls_structure_factor_coef     Fsqd
_refine_ls_matrix_type     full
_refine_ls_R_factor_all     0.0350
_refine_ls_R_factor_gt     0.0326
_refine_ls_wR_factor_gt     0.0870
_refine_ls_wR_factor_ref     0.0893
_refine_ls_goodness_of_fit_ref     1.041
_refine_ls_restrained_S_all     1.041
_refine_ls_number_reflns     5424
_refine_ls_number_parameters     369
_refine_ls_number_restraints     0
_refine_ls_hydrogen_treatment     constr
_refine_ls_weighting_scheme     calc
_refine_ls_weighting_details
         'calc w=1/[\s^2^(Fo^2^)+(0.0492P)^2^+0.3468P] where P=(Fo^2^+2Fc^2^)/3'
_atom_sites_solution_hydrogens     geom
_atom_sites_solution_primary     direct
_atom_sites_solution_secondary     difmap
_refine_ls_shift/su_max     0.000
_refine_ls_shift/su_mean     0.000
_refine_diff_density_max     0.243
_refine_diff_density_min     -0.227
_refine_ls_extinction_method     none
_refine_ls_extinction_coef     ?
loop_
    _atom_type_symbol
    _atom_type_description
    _atom_type_scat_dispersion_real
    _atom_type_scat_dispersion_imag
    _atom_type_scat_source
    'C' 'C' 0.0181 0.0091
                         'International Tables Vol C Tables 4.2.6.8 and 6.1.1.4'
    'H' 'H' 0.0000 0.0000
                         'International Tables Vol C Tables 4.2.6.8 and 6.1.1.4'
    'N' 'N' 0.0311 0.0180
                         'International Tables Vol C Tables 4.2.6.8 and 6.1.1.4'
    'O' 'O' 0.0492 0.0322
                         'International Tables Vol C Tables 4.2.6.8 and 6.1.1.4'
_computing_data_collection     'Crysalis PRO (Agilent, 2011)'
_computing_cell_refinement     'Crysalis PRO (Agilent, 2011)'
_computing_data_reduction     'Crysalis PRO (Agilent, 2011)'
_computing_structure_solution     'SHELXS97 (Sheldrick, 2008)'
_computing_structure_refinement     'SHELXL97 (Sheldrick, 2008)'
_computing_molecular_graphics
   'Mercury (Macrae <i>et al.</i>, 2006) and DIAMOND (Brandenburg & Putz, 2005)'
_computing_publication_material     'publCIF (Westrip, 2010)'
loop_
    _atom_site_type_symbol
    _atom_site_label
    _atom_site_fract_x
    _atom_site_fract_y
    _atom_site_fract_z
    _atom_site_U_iso_or_equiv
    _atom_site_adp_type
    _atom_site_calc_flag
    _atom_site_refinement_flags
    _atom_site_occupancy
    _atom_site_symmetry_multiplicity
    _atom_site_disorder_assembly
    _atom_site_disorder_group
    C C1 0.34518(10) 0.08087(9) 0.64634(8) 0.0204(2) Uani d . 1 1 . .
    C C2 0.33423(11) -0.03673(9) 0.66482(9) 0.0246(2) Uani d . 1 1 . .
    H H2 0.2551 -0.0882 0.6484 0.030 Uiso calc R 1 1 . .
    C C3 0.44453(11) -0.07514(9) 0.70844(9) 0.0269(2) Uani d . 1 1 . .
    H H3 0.4405 -0.1533 0.7218 0.032 Uiso calc R 1 1 . .
    C C4 0.56088(11) 0.00389(9) 0.73192(9) 0.0243(2) Uani d . 1 1 . .
    H H4 0.6358 -0.0196 0.7637 0.029 Uiso calc R 1 1 . .
    C C5 0.56290(10) 0.11901(9) 0.70686(8) 0.0203(2) Uani d . 1 1 . .
    C C6 0.23248(10) 0.13636(9) 0.61227(9) 0.0211(2) Uani d . 1 1 . .
    C C7 0.08199(10) 0.20920(10) 0.46756(10) 0.0263(2) Uani d . 1 1 . .
    H H7A 0.0343 0.2047 0.5237 0.032 Uiso calc R 1 1 . .
    H H7B 0.0235 0.1753 0.3962 0.032 Uiso calc R 1 1 . .
    C C8 0.13952(11) 0.33599(10) 0.45498(10) 0.0294(2) Uani d . 1 1 . .
    H H8A 0.1995 0.3690 0.5248 0.035 Uiso calc R 1 1 . .
    H H8B 0.0734 0.3782 0.4362 0.035 Uiso calc R 1 1 . .
    H H8C 0.1820 0.3409 0.3960 0.035 Uiso calc R 1 1 . .
    C C9 0.22324(10) 0.09539(10) 0.41142(9) 0.0245(2) Uani d . 1 1 . .
    H H9A 0.3102 0.0880 0.4413 0.029 Uiso calc R 1 1 . .
    H H9B 0.2217 0.1492 0.3518 0.029 Uiso calc R 1 1 . .
    C C10 0.14003(12) -0.02268(11) 0.36241(11) 0.0343(3) Uani d . 1 1 . .
    H H10A 0.1516 -0.0791 0.4181 0.041 Uiso calc R 1 1 . .
    H H10B 0.1632 -0.0459 0.2971 0.041 Uiso calc R 1 1 . .
    H H10C 0.0526 -0.0178 0.3410 0.041 Uiso calc R 1 1 . .
    C C11 0.68695(10) 0.20972(9) 0.73695(9) 0.0213(2) Uani d . 1 1 . .
    C C12 0.63999(11) 0.27551(10) 0.54038(9) 0.0264(2) Uani d . 1 1 . .
    H H12A 0.5875 0.1971 0.5229 0.032 Uiso calc R 1 1 . .
    H H12B 0.7009 0.2854 0.4956 0.032 Uiso calc R 1 1 . .
    C C13 0.55615(12) 0.36185(12) 0.50620(11) 0.0357(3) Uani d . 1 1 . .
    H H13A 0.4917 0.3492 0.5462 0.043 Uiso calc R 1 1 . .
    H H13B 0.5168 0.3512 0.4263 0.043 Uiso calc R 1 1 . .
    H H13C 0.6070 0.4398 0.5244 0.043 Uiso calc R 1 1 . .
    C C14 0.82160(11) 0.38506(10) 0.69519(10) 0.0282(2) Uani d . 1 1 . .
    H H14A 0.8443 0.3990 0.7767 0.034 Uiso calc R 1 1 . .
    H H14B 0.8001 0.4549 0.6619 0.034 Uiso calc R 1 1 . .
    C C15 0.93595(11) 0.36358(11) 0.66058(12) 0.0344(3) Uani d . 1 1 . .
    H H15A 0.9613 0.2974 0.6969 0.041 Uiso calc R 1 1 . .
    H H15B 1.0048 0.4310 0.6829 0.041 Uiso calc R 1 1 . .
    H H15C 0.9141 0.3488 0.5801 0.041 Uiso calc R 1 1 . .
    N N1 0.45723(8) 0.15775(7) 0.66542(7) 0.01987(19) Uani d . 1 1 . .
    N N2 0.18053(8) 0.14265(8) 0.50181(7) 0.0226(2) Uani d . 1 1 . .
    N N3 0.70930(8) 0.28815(8) 0.66088(8) 0.0229(2) Uani d . 1 1 . .
    O O1 0.19638(7) 0.17751(7) 0.68735(7) 0.02933(19) Uani d . 1 1 . .
    O O2 0.76002(8) 0.21063(7) 0.83144(6) 0.02971(19) Uani d . 1 1 . .
    C C16 0.34289(10) 0.58314(9) 0.77594(8) 0.0194(2) Uani d . 1 1 . .
    C C17 0.33178(10) 0.46562(9) 0.75081(9) 0.0226(2) Uani d . 1 1 . .
    H H17 0.2525 0.4144 0.7285 0.027 Uiso calc R 1 1 . .
    C C18 0.44214(11) 0.42685(9) 0.75996(9) 0.0243(2) Uani d . 1 1 . .
    H H18 0.4381 0.3489 0.7431 0.029 Uiso calc R 1 1 . .
    C C19 0.55846(10) 0.50556(9) 0.79455(9) 0.0227(2) Uani d . 1 1 . .
    H H19 0.6336 0.4820 0.7991 0.027 Uiso calc R 1 1 . .
    C C20 0.56057(10) 0.62050(9) 0.82237(8) 0.0192(2) Uani d . 1 1 . .
    C C21 0.22925(9) 0.63767(9) 0.75813(9) 0.0199(2) Uani d . 1 1 . .
    C C22 0.07365(10) 0.70041(10) 0.83483(10) 0.0259(2) Uani d . 1 1 . .
    H H22A 0.0197 0.6636 0.8810 0.031 Uiso calc R 1 1 . .
    H H22B 0.0230 0.6910 0.7568 0.031 Uiso calc R 1 1 . .
    C C23 0.12039(12) 0.82907(10) 0.87084(11) 0.0326(3) Uani d . 1 1 . .
    H H23A 0.1691 0.8386 0.9485 0.039 Uiso calc R 1 1 . .
    H H23B 0.0490 0.8641 0.8624 0.039 Uiso calc R 1 1 . .
    H H23C 0.1727 0.8660 0.8244 0.039 Uiso calc R 1 1 . .
    C C24 0.22581(10) 0.59551(10) 0.95535(9) 0.0240(2) Uani d . 1 1 . .
    H H24A 0.2183 0.6452 1.0152 0.029 Uiso calc R 1 1 . .
    H H24B 0.3150 0.5956 0.9675 0.029 Uiso calc R 1 1 . .
    C C25 0.15180(11) 0.47232(10) 0.96115(10) 0.0295(3) Uani d . 1 1 . .
    H H25A 0.0624 0.4697 0.9379 0.035 Uiso calc R 1 1 . .
    H H25B 0.1743 0.4493 1.0373 0.035 Uiso calc R 1 1 . .
    H H25C 0.1719 0.4202 0.9119 0.035 Uiso calc R 1 1 . .
    C C26 0.68515(10) 0.70986(9) 0.85781(9) 0.0201(2) Uani d . 1 1 . .
    C C27 0.62809(10) 0.77044(10) 1.02959(9) 0.0256(2) Uani d . 1 1 . .
    H H27A 0.6847 0.7776 1.1052 0.031 Uiso calc R 1 1 . .
    H H27B 0.5737 0.6927 1.0177 0.031 Uiso calc R 1 1 . .
    C C28 0.54606(12) 0.85895(12) 1.02167(11) 0.0358(3) Uani d . 1 1 . .
    H H28A 0.5992 0.9362 1.0334 0.043 Uiso calc R 1 1 . .
    H H28B 0.5003 0.8466 1.0784 0.043 Uiso calc R 1 1 . .
    H H28C 0.4869 0.8500 0.9482 0.043 Uiso calc R 1 1 . .
    C C29 0.81996(11) 0.87818(10) 0.97545(10) 0.0279(2) Uani d . 1 1 . .
    H H29A 0.8002 0.9477 1.0020 0.034 Uiso calc R 1 1 . .
    H H29B 0.8475 0.8958 0.9075 0.034 Uiso calc R 1 1 . .
    C C30 0.92803(11) 0.84799(11) 1.06496(10) 0.0318(3) Uani d . 1 1 . .
    H H30A 0.9023 0.8325 1.1332 0.038 Uiso calc R 1 1 . .
    H H30B 1.0008 0.9122 1.0797 0.038 Uiso calc R 1 1 . .
    H H30C 0.9494 0.7802 1.0387 0.038 Uiso calc R 1 1 . .
    N N4 0.45478(8) 0.65964(7) 0.81247(7) 0.01912(18) Uani d . 1 1 . .
    N N5 0.17952(8) 0.64264(8) 0.84598(7) 0.02175(19) Uani d . 1 1 . .
    N N6 0.70426(8) 0.78454(8) 0.94712(7) 0.0219(2) Uani d . 1 1 . .
    O O3 0.18965(7) 0.67712(7) 0.66658(6) 0.02781(18) Uani d . 1 1 . .
    O O4 0.76290(7) 0.71225(7) 0.80198(7) 0.02781(18) Uani d . 1 1 . .
loop_
    _atom_site_aniso_label
    _atom_site_aniso_U_11
    _atom_site_aniso_U_22
    _atom_site_aniso_U_33
    _atom_site_aniso_U_12
    _atom_site_aniso_U_13
    _atom_site_aniso_U_23
    C1 0.0241(5) 0.0214(5) 0.0163(5) 0.0032(4) 0.0081(4) 0.0002(4)
    C2 0.0278(6) 0.0213(5) 0.0241(5) 0.0010(4) 0.0098(4) 0.0018(4)
    C3 0.0376(6) 0.0189(5) 0.0270(6) 0.0070(4) 0.0133(5) 0.0052(4)
    C4 0.0290(6) 0.0251(5) 0.0230(5) 0.0111(4) 0.0100(4) 0.0053(4)
    C5 0.0241(5) 0.0224(5) 0.0165(5) 0.0064(4) 0.0083(4) 0.0009(4)
    C6 0.0210(5) 0.0185(5) 0.0227(5) -0.0007(4) 0.0083(4) 0.0002(4)
    C7 0.0235(5) 0.0312(6) 0.0254(5) 0.0083(4) 0.0067(4) 0.0032(4)
    C8 0.0324(6) 0.0287(6) 0.0262(6) 0.0089(5) 0.0048(5) 0.0022(4)
    C9 0.0258(5) 0.0292(6) 0.0206(5) 0.0063(4) 0.0098(4) 0.0019(4)
    C10 0.0350(6) 0.0342(6) 0.0333(6) 0.0032(5) 0.0127(5) -0.0066(5)
    C11 0.0221(5) 0.0226(5) 0.0214(5) 0.0078(4) 0.0077(4) -0.0012(4)
    C12 0.0272(6) 0.0311(6) 0.0216(5) 0.0029(4) 0.0105(4) 0.0028(4)
    C13 0.0374(7) 0.0403(7) 0.0306(6) 0.0104(5) 0.0101(5) 0.0123(5)
    C14 0.0261(6) 0.0228(5) 0.0348(6) 0.0007(4) 0.0107(5) -0.0021(5)
    C15 0.0237(6) 0.0341(6) 0.0444(7) 0.0020(5) 0.0113(5) -0.0022(5)
    N1 0.0224(4) 0.0198(4) 0.0183(4) 0.0045(3) 0.0074(3) 0.0010(3)
    N2 0.0223(4) 0.0248(5) 0.0224(4) 0.0060(4) 0.0085(4) 0.0019(4)
    N3 0.0223(4) 0.0222(4) 0.0240(5) 0.0022(4) 0.0083(4) -0.0001(4)
    O1 0.0282(4) 0.0382(5) 0.0241(4) 0.0096(3) 0.0098(3) -0.0030(3)
    O2 0.0281(4) 0.0343(4) 0.0237(4) 0.0062(3) 0.0022(3) 0.0003(3)
    C16 0.0215(5) 0.0209(5) 0.0160(5) 0.0032(4) 0.0068(4) 0.0018(4)
    C17 0.0241(5) 0.0210(5) 0.0210(5) 0.0007(4) 0.0068(4) -0.0013(4)
    C18 0.0323(6) 0.0185(5) 0.0233(5) 0.0060(4) 0.0092(5) -0.0012(4)
    C19 0.0250(5) 0.0243(5) 0.0211(5) 0.0088(4) 0.0075(4) 0.0011(4)
    C20 0.0223(5) 0.0211(5) 0.0155(5) 0.0052(4) 0.0069(4) 0.0027(4)
    C21 0.0189(5) 0.0175(5) 0.0211(5) 0.0002(4) 0.0052(4) -0.0003(4)
    C22 0.0235(5) 0.0312(6) 0.0270(6) 0.0107(4) 0.0097(4) 0.0040(4)
    C23 0.0401(7) 0.0298(6) 0.0355(6) 0.0147(5) 0.0177(5) 0.0055(5)
    C24 0.0245(5) 0.0300(6) 0.0191(5) 0.0084(4) 0.0069(4) 0.0025(4)
    C25 0.0321(6) 0.0316(6) 0.0275(6) 0.0095(5) 0.0105(5) 0.0076(5)
    C26 0.0204(5) 0.0203(5) 0.0207(5) 0.0065(4) 0.0059(4) 0.0048(4)
    C27 0.0255(5) 0.0301(6) 0.0200(5) 0.0025(4) 0.0074(4) -0.0014(4)
    C28 0.0366(7) 0.0418(7) 0.0326(6) 0.0125(5) 0.0124(5) -0.0073(5)
    C29 0.0269(6) 0.0210(5) 0.0323(6) -0.0016(4) 0.0075(5) -0.0004(4)
    C30 0.0247(6) 0.0346(6) 0.0306(6) -0.0031(5) 0.0057(5) 0.0005(5)
    N4 0.0205(4) 0.0197(4) 0.0177(4) 0.0042(3) 0.0062(3) 0.0021(3)
    N5 0.0217(4) 0.0238(4) 0.0214(4) 0.0069(3) 0.0071(4) 0.0022(3)
    N6 0.0216(4) 0.0205(4) 0.0225(4) 0.0014(3) 0.0070(4) 0.0007(3)
    O3 0.0256(4) 0.0365(4) 0.0233(4) 0.0096(3) 0.0076(3) 0.0083(3)
    O4 0.0248(4) 0.0331(4) 0.0282(4) 0.0045(3) 0.0135(3) 0.0022(3)
_geom_special_details
;
All e.s.d.'s (except the e.s.d. in the dihedral angle between two l.s. planes)
are estimated using the full covariance matrix. The cell e.s.d.'s are taken
into account individually in the estimation of e.s.d.'s in distances, angles
and torsion angles; correlations between e.s.d.'s in cell parameters are only
used when they are defined by crystal symmetry. An approximate (isotropic)
treatment of cell e.s.d.'s is used for estimating e.s.d.'s involving l.s.
planes.
;
loop_
    _geom_bond_atom_site_label_1
    _geom_bond_atom_site_label_2
    _geom_bond_site_symmetry_2
    _geom_bond_distance
    _geom_bond_publ_flag
    C1 N1 . 1.3412(13) ?
    C1 C2 . 1.3900(15) ?
    C1 C6 . 1.5108(15) ?
    C2 C3 . 1.3851(17) ?
    C2 H2 . 0.9300 ?
    C3 C4 . 1.3857(16) ?
    C3 H3 . 0.9300 ?
    C4 C5 . 1.3899(15) ?
    C4 H4 . 0.9300 ?
    C5 N1 . 1.3383(14) ?
    C5 C11 . 1.5134(14) ?
    C6 O1 . 1.2342(13) ?
    C6 N2 . 1.3390(14) ?
    C7 N2 . 1.4658(14) ?
    C7 C8 . 1.5190(16) ?
    C7 H7A . 0.9700 ?
    C7 H7B . 0.9700 ?
    C8 H8A . 0.9600 ?
    C8 H8B . 0.9600 ?
    C8 H8C . 0.9600 ?
    C9 N2 . 1.4686(14) ?
    C9 C10 . 1.5177(16) ?
    C9 H9A . 0.9700 ?
    C9 H9B . 0.9700 ?
    C10 H10A . 0.9600 ?
    C10 H10B . 0.9600 ?
    C10 H10C . 0.9600 ?
    C11 O2 . 1.2320(13) ?
    C11 N3 . 1.3484(14) ?
    C12 N3 . 1.4711(14) ?
    C12 C13 . 1.5195(17) ?
    C12 H12A . 0.9700 ?
    C12 H12B . 0.9700 ?
    C13 H13A . 0.9600 ?
    C13 H13B . 0.9600 ?
    C13 H13C . 0.9600 ?
    C14 N3 . 1.4686(14) ?
    C14 C15 . 1.5184(16) ?
    C14 H14A . 0.9700 ?
    C14 H14B . 0.9700 ?
    C15 H15A . 0.9600 ?
    C15 H15B . 0.9600 ?
    C15 H15C . 0.9600 ?
    C16 N4 . 1.3397(13) ?
    C16 C17 . 1.3900(15) ?
    C16 C21 . 1.5141(14) ?
    C17 C18 . 1.3864(16) ?
    C17 H17 . 0.9300 ?
    C18 C19 . 1.3852(16) ?
    C18 H18 . 0.9300 ?
    C19 C20 . 1.3899(15) ?
    C19 H19 . 0.9300 ?
    C20 N4 . 1.3393(14) ?
    C20 C26 . 1.5112(14) ?
    C21 O3 . 1.2296(13) ?
    C21 N5 . 1.3424(14) ?
    C22 N5 . 1.4682(14) ?
    C22 C23 . 1.5160(17) ?
    C22 H22A . 0.9700 ?
    C22 H22B . 0.9700 ?
    C23 H23A . 0.9600 ?
    C23 H23B . 0.9600 ?
    C23 H23C . 0.9600 ?
    C24 N5 . 1.4667(14) ?
    C24 C25 . 1.5191(16) ?
    C24 H24A . 0.9700 ?
    C24 H24B . 0.9700 ?
    C25 H25A . 0.9600 ?
    C25 H25B . 0.9600 ?
    C25 H25C . 0.9600 ?
    C26 O4 . 1.2357(13) ?
    C26 N6 . 1.3457(14) ?
    C27 N6 . 1.4722(14) ?
    C27 C28 . 1.5213(17) ?
    C27 H27A . 0.9700 ?
    C27 H27B . 0.9700 ?
    C28 H28A . 0.9600 ?
    C28 H28B . 0.9600 ?
    C28 H28C . 0.9600 ?
    C29 N6 . 1.4682(13) ?
    C29 C30 . 1.5161(17) ?
    C29 H29A . 0.9700 ?
    C29 H29B . 0.9700 ?
    C30 H30A . 0.9600 ?
    C30 H30B . 0.9600 ?
    C30 H30C . 0.9600 ?
loop_
    _geom_angle_atom_site_label_1
    _geom_angle_atom_site_label_2
    _geom_angle_atom_site_label_3
    _geom_angle_site_symmetry_1
    _geom_angle_site_symmetry_3
    _geom_angle
    _geom_angle_publ_flag
    N1 C1 C2 . . 123.17(10) ?
    N1 C1 C6 . . 113.32(9) ?
    C2 C1 C6 . . 123.33(9) ?
    C3 C2 C1 . . 118.12(10) ?
    C3 C2 H2 . . 120.9 ?
    C1 C2 H2 . . 120.9 ?
    C2 C3 C4 . . 119.41(10) ?
    C2 C3 H3 . . 120.3 ?
    C4 C3 H3 . . 120.3 ?
    C3 C4 C5 . . 118.44(10) ?
    C3 C4 H4 . . 120.8 ?
    C5 C4 H4 . . 120.8 ?
    N1 C5 C4 . . 122.88(10) ?
    N1 C5 C11 . . 116.55(9) ?
    C4 C5 C11 . . 120.30(10) ?
    O1 C6 N2 . . 123.47(10) ?
    O1 C6 C1 . . 118.47(9) ?
    N2 C6 C1 . . 117.99(9) ?
    N2 C7 C8 . . 111.25(9) ?
    N2 C7 H7A . . 109.4 ?
    C8 C7 H7A . . 109.4 ?
    N2 C7 H7B . . 109.4 ?
    C8 C7 H7B . . 109.4 ?
    H7A C7 H7B . . 108.0 ?
    C7 C8 H8A . . 109.5 ?
    C7 C8 H8B . . 109.5 ?
    H8A C8 H8B . . 109.5 ?
    C7 C8 H8C . . 109.5 ?
    H8A C8 H8C . . 109.5 ?
    H8B C8 H8C . . 109.5 ?
    N2 C9 C10 . . 111.82(9) ?
    N2 C9 H9A . . 109.3 ?
    C10 C9 H9A . . 109.3 ?
    N2 C9 H9B . . 109.3 ?
    C10 C9 H9B . . 109.3 ?
    H9A C9 H9B . . 107.9 ?
    C9 C10 H10A . . 109.5 ?
    C9 C10 H10B . . 109.5 ?
    H10A C10 H10B . . 109.5 ?
    C9 C10 H10C . . 109.5 ?
    H10A C10 H10C . . 109.5 ?
    H10B C10 H10C . . 109.5 ?
    O2 C11 N3 . . 123.47(10) ?
    O2 C11 C5 . . 118.13(9) ?
    N3 C11 C5 . . 118.34(9) ?
    N3 C12 C13 . . 113.75(9) ?
    N3 C12 H12A . . 108.8 ?
    C13 C12 H12A . . 108.8 ?
    N3 C12 H12B . . 108.8 ?
    C13 C12 H12B . . 108.8 ?
    H12A C12 H12B . . 107.7 ?
    C12 C13 H13A . . 109.5 ?
    C12 C13 H13B . . 109.5 ?
    H13A C13 H13B . . 109.5 ?
    C12 C13 H13C . . 109.5 ?
    H13A C13 H13C . . 109.5 ?
    H13B C13 H13C . . 109.5 ?
    N3 C14 C15 . . 113.57(9) ?
    N3 C14 H14A . . 108.9 ?
    C15 C14 H14A . . 108.9 ?
    N3 C14 H14B . . 108.9 ?
    C15 C14 H14B . . 108.9 ?
    H14A C14 H14B . . 107.7 ?
    C14 C15 H15A . . 109.5 ?
    C14 C15 H15B . . 109.5 ?
    H15A C15 H15B . . 109.5 ?
    C14 C15 H15C . . 109.5 ?
    H15A C15 H15C . . 109.5 ?
    H15B C15 H15C . . 109.5 ?
    C5 N1 C1 . . 117.90(9) ?
    C6 N2 C7 . . 118.62(9) ?
    C6 N2 C9 . . 124.19(9) ?
    C7 N2 C9 . . 116.98(9) ?
    C11 N3 C14 . . 118.41(9) ?
    C11 N3 C12 . . 124.65(9) ?
    C14 N3 C12 . . 116.35(9) ?
    N4 C16 C17 . . 123.29(10) ?
    N4 C16 C21 . . 113.76(9) ?
    C17 C16 C21 . . 122.86(9) ?
    C18 C17 C16 . . 118.14(10) ?
    C18 C17 H17 . . 120.9 ?
    C16 C17 H17 . . 120.9 ?
    C19 C18 C17 . . 119.22(10) ?
    C19 C18 H18 . . 120.4 ?
    C17 C18 H18 . . 120.4 ?
    C18 C19 C20 . . 118.61(10) ?
    C18 C19 H19 . . 120.7 ?
    C20 C19 H19 . . 120.7 ?
    N4 C20 C19 . . 122.84(9) ?
    N4 C20 C26 . . 116.66(9) ?
    C19 C20 C26 . . 120.35(9) ?
    O3 C21 N5 . . 123.73(10) ?
    O3 C21 C16 . . 119.16(9) ?
    N5 C21 C16 . . 117.09(9) ?
    N5 C22 C23 . . 111.66(9) ?
    N5 C22 H22A . . 109.3 ?
    C23 C22 H22A . . 109.3 ?
    N5 C22 H22B . . 109.3 ?
    C23 C22 H22B . . 109.3 ?
    H22A C22 H22B . . 107.9 ?
    C22 C23 H23A . . 109.5 ?
    C22 C23 H23B . . 109.5 ?
    H23A C23 H23B . . 109.5 ?
    C22 C23 H23C . . 109.5 ?
    H23A C23 H23C . . 109.5 ?
    H23B C23 H23C . . 109.5 ?
    N5 C24 C25 . . 111.75(9) ?
    N5 C24 H24A . . 109.3 ?
    C25 C24 H24A . . 109.3 ?
    N5 C24 H24B . . 109.3 ?
    C25 C24 H24B . . 109.3 ?
    H24A C24 H24B . . 107.9 ?
    C24 C25 H25A . . 109.5 ?
    C24 C25 H25B . . 109.5 ?
    H25A C25 H25B . . 109.5 ?
    C24 C25 H25C . . 109.5 ?
    H25A C25 H25C . . 109.5 ?
    H25B C25 H25C . . 109.5 ?
    O4 C26 N6 . . 123.44(9) ?
    O4 C26 C20 . . 118.43(9) ?
    N6 C26 C20 . . 118.11(9) ?
    N6 C27 C28 . . 113.31(10) ?
    N6 C27 H27A . . 108.9 ?
    C28 C27 H27A . . 108.9 ?
    N6 C27 H27B . . 108.9 ?
    C28 C27 H27B . . 108.9 ?
    H27A C27 H27B . . 107.7 ?
    C27 C28 H28A . . 109.5 ?
    C27 C28 H28B . . 109.5 ?
    H28A C28 H28B . . 109.5 ?
    C27 C28 H28C . . 109.5 ?
    H28A C28 H28C . . 109.5 ?
    H28B C28 H28C . . 109.5 ?
    N6 C29 C30 . . 113.32(9) ?
    N6 C29 H29A . . 108.9 ?
    C30 C29 H29A . . 108.9 ?
    N6 C29 H29B . . 108.9 ?
    C30 C29 H29B . . 108.9 ?
    H29A C29 H29B . . 107.7 ?
    C29 C30 H30A . . 109.5 ?
    C29 C30 H30B . . 109.5 ?
    H30A C30 H30B . . 109.5 ?
    C29 C30 H30C . . 109.5 ?
    H30A C30 H30C . . 109.5 ?
    H30B C30 H30C . . 109.5 ?
    C20 N4 C16 . . 117.81(9) ?
    C21 N5 C24 . . 124.13(9) ?
    C21 N5 C22 . . 119.09(9) ?
    C24 N5 C22 . . 116.76(8) ?
    C26 N6 C29 . . 118.26(9) ?
    C26 N6 C27 . . 125.00(9) ?
    C29 N6 C27 . . 116.11(8) ?
loop_
    _geom_hbond_atom_site_label_D
    _geom_hbond_atom_site_label_H
    _geom_hbond_atom_site_label_A
    _geom_hbond_site_symmetry_A
    _geom_hbond_distance_DH
    _geom_hbond_distance_HA
    _geom_hbond_distance_DA
    _geom_hbond_angle_DHA
    C3 H3 N4 1_545 0.93 2.49 3.3970(10)
                                      164
    C9 H9B O4 2_666 0.97 2.52 3.4850(10)
                                       175
    C12 H12B O3 2_666 0.97 2.59 3.5310(10)
                                         164
    C18 H18 N1 . 0.93 2.52 3.4270(10)
                                    166
    C24 H24A O2 2_667 0.97 2.46 3.4170(10)
                                         169
    C27 H27A O1 2_667 0.97 2.54 3.4960(10)
                                         168
    C13 H13B Cg(2) 2_666 0.97 2.97 3.7260(10)
                                            139
data_global
_journal_date_recd_electronic     2011-10-14
_journal_date_accepted     2011-10-31
_journal_name_full     'Acta Crystallographica, Section E'
_journal_year     2011
_journal_volume     67
_journal_issue     12
_journal_page_first     o3197
_journal_page_last     o3197
_journal_paper_category     QO
_journal_coeditor_code     HG5112
_publ_contact_author_name     'Michaela Pojarov\'a'
_publ_contact_author_address
;
Institute of Physics, AS CR, v.v.i.
Na Slovance 2
182 21 Praha 8
Czech Republic
;
_publ_contact_author_email     'pojarova@fzu.cz'
_publ_contact_author_fax     '+420233343184'
_publ_contact_author_phone     '+420220318484'
_publ_section_title
;
<i>N</i>,<i>N</i>,<i>N</i>',<i>N</i>'-Tetraethylpyridine-2,6-dicarboxamide
;
loop_
    _publ_author_name
    _publ_author_footnote
    _publ_author_address
    'Pojarov\'a, Michaela' .
;
Institute of Physics, AS CR, v.v.i.
Na Slovance 2
182 21 Praha 8
Czech Republic
;
    'Du\<sek, Michal' .
;
Institute of Physics, AS CR, v.v.i.
Na Slovance 2
182 21 Praha 8
Czech Republic
;
    'Makrl\'ik, Emanuel' .
;
Faculty of Environmetal Sciences, Czech University of Life Sciences, Prague,
Kam\'yck\'a 129, 165 21 Prague 6, Czech Republic
;
    'Babain, Vasily A.' ?
;
Khlopin Radium Institute, Research and Production Association,
2nd Murinskiy Prospect b. 28, 194021 St. Petersburg, Russian Federation
;
