# Supplementary material for: N,N,N′,N′-Tetra­ethyl­pyridine-2,6-dicarboxamide
Source: Acta Crystallogr Sect E Struct Rep Online. 2011 Nov 5;67(Pt 12):o3197. doi: 10.1107/S1600536811045727 (PMC3238864; doi:10.1107/S1600536811045727)
Supplement: Supplementary file 2 [file e-67-o3197-Isup2.hkl]

# 
# h,k,l, Fc-squared, Fo-squared, sigma(Fo-squared) and status flag 
# 
data_I
_shelx_title ' MV20_002 in P-1' 
_shelx_refln_list_code          4 
_shelx_F_calc_maximum      118.73 
_exptl_crystal_F_000       600.00 
_reflns_d_resolution_high  0.8372 
 
loop_ 
 _symmetry_equiv_pos_as_xyz 
 'x, y, z' 
 '-x, -y, -z' 
 
_cell_length_a    11.1919 
_cell_length_b    11.7913 
_cell_length_c    12.2774 
_cell_angle_alpha  90.255 
_cell_angle_beta  105.050 
_cell_angle_gamma 102.600 
 
_shelx_F_squared_multiplier     1.000 
 
loop_ 
 _refln_index_h 
 _refln_index_k 
 _refln_index_l 
 _refln_F_squared_calc 
 _refln_F_squared_meas 
 _refln_F_squared_sigma 
 _refln_observed_status 
   1   0   0     1815.14     1737.90     11.81 o 
   2   0   0     4393.79     4126.92     26.46 o 
   3   0   0     5094.12     4729.36     38.05 o 
   4   0   0       52.02       60.85      2.44 o 
   5   0   0      571.98      604.70     17.10 o 
   6   0   0       18.83       11.36      3.51 o 
   7   0   0       53.97       51.93      1.26 o 
   8   0   0     2375.10     2372.94     22.50 o 
   9   0   0      833.07      865.99      8.08 o 
  10   0   0      526.92      516.83      4.54 o 
  11   0   0      104.27      107.71      2.44 o 
  12   0   0        0.13        0.13      0.48 o 
 -12   1   0       27.01       28.57      1.65 o 
 -11   1   0        7.05        5.99      0.49 o 
 -10   1   0        7.70        6.64      0.61 o 
  -9   1   0        3.34        3.26      0.55 o 
  -8   1   0        4.70        3.97      0.53 o 
  -7   1   0        4.22        3.99      0.44 o 
  -6   1   0        2.16       17.20      3.72 o 
  -5   1   0       35.68       33.24      2.49 o 
  -4   1   0       36.89       35.43      2.14 o 
  -3   1   0        1.39        1.57      0.58 o 
  -2   1   0       24.12       23.33      2.77 o 
  -1   1   0        0.05        1.25      0.63 o 
   0   1   0       14.75       14.28      0.55 o 
   1   1   0       11.75       11.53      1.28 o 
   2   1   0        0.05        0.16      0.90 o 
   3   1   0        1.95        2.46      0.35 o 
   4   1   0        9.50        7.82      0.63 o 
   5   1   0        9.43        8.22      2.96 o 
   6   1   0       13.15       11.62      0.97 o 
   7   1   0        0.20        1.02      0.39 o 
   8   1   0       49.60       46.21      1.34 o 
   9   1   0        9.21        8.17      0.70 o 
  10   1   0       12.41       12.87      0.75 o 
  11   1   0        4.05        3.78      0.77 o 
  12   1   0        2.09        2.34      0.52 o 
 -12   2   0       74.11       82.38      2.05 o 
 -11   2   0        0.09        0.29      0.36 o 
 -10   2   0     1531.77     1583.10      8.52 o 
  -9   2   0        0.44        1.94      0.47 o 
  -8   2   0      394.15      392.59      3.25 o 
  -7   2   0     1986.90     1982.44     17.61 o 
  -6   2   0     3423.13     3562.36    179.45 o 
  -5   2   0      724.10      663.52      8.73 o 
  -4   2   0     2833.29     2699.45     19.18 o 
  -3   2   0     1364.58     1293.36     10.91 o 
  -2   2   0     6975.04     6885.55    212.14 o 
  -1   2   0     4103.00     3624.65     21.38 o 
   0   2   0     4326.62     4265.13     19.41 o 
   1   2   0    14096.21    14198.06    843.46 o 
   2   2   0        0.03        3.63      1.34 o 
   3   2   0       37.97       60.46      4.78 o 
   4   2   0       30.55       38.27      4.64 o 
   5   2   0        1.98       10.30      3.17 o 
   6   2   0      573.99      531.13      4.44 o 
   7   2   0      110.33      132.88      4.77 o 
   8   2   0      339.64      333.00      6.92 o 
   9   2   0      473.13      524.44      4.99 o 
  10   2   0       48.92       48.14      1.51 o 
  11   2   0       35.42       38.84      1.71 o 
  12   2   0       16.91       21.66      1.55 o 
 -12   3   0        3.78        4.11      0.85 o 
 -11   3   0        9.31        9.18      1.02 o 
 -10   3   0       35.06       33.65      1.09 o 
  -9   3   0        0.37       -0.08      0.45 o 
  -8   3   0        1.85        2.25      0.36 o 
  -7   3   0       21.35       21.95      0.69 o 
  -6   3   0        0.34       -0.11      0.56 o 
  -5   3   0       10.21        7.82      2.11 o 
  -4   3   0       19.18       19.68      1.64 o 
  -3   3   0       10.64        9.13      0.85 o 
  -2   3   0        0.67        1.15      1.07 o 
  -1   3   0        1.03        0.89      0.35 o 
   0   3   0        0.16       -0.18      0.38 o 
   1   3   0        2.35        1.52      0.51 o 
   2   3   0        0.25        0.06      1.03 o 
   3   3   0       42.60       42.18      4.30 o 
   4   3   0        0.40        0.44      1.91 o 
   5   3   0       13.65       13.24      0.91 o 
   6   3   0       14.05       15.47      1.52 o 
   7   3   0        3.16        2.38      0.55 o 
   8   3   0        0.74        0.68      0.43 o 
   9   3   0        7.50        9.92      0.93 o 
  10   3   0        9.37       10.67      0.75 o 
  11   3   0        1.55        1.24      0.71 o 
 -12   4   0      125.58      116.52     10.86 o 
 -11   4   0       99.94      101.83      3.08 o 
 -10   4   0      790.86      744.89     10.07 o 
  -9   4   0       76.79       75.14      1.48 o 
  -8   4   0      426.51      427.69      3.58 o 
  -7   4   0      623.90      615.31      3.47 o 
  -6   4   0       90.67      106.67      1.95 o 
  -5   4   0     3470.99     3671.43     38.80 o 
  -4   4   0        6.87        2.40      1.51 o 
  -3   4   0     1402.71     1358.08     20.60 o 
  -2   4   0      595.64      548.41     12.46 o 
  -1   4   0     1428.78     1390.65      6.89 o 
   0   4   0     3775.21     3799.05     82.26 o 
   1   4   0      320.15      304.33      5.78 o 
   2   4   0       26.30       28.76      2.68 o 
   3   4   0    10329.67    11466.36     73.30 o 
   4   4   0      985.08     1037.95     12.50 o 
   5   4   0      152.60      156.15      1.84 o 
   6   4   0       26.00       22.20      1.02 o 
   7   4   0      981.16      924.65      7.09 o 
   8   4   0      312.79      292.72      3.81 o 
   9   4   0      285.88      287.95      4.00 o 
  10   4   0      125.43      116.12      2.48 o 
  11   4   0       68.07       86.55      1.73 o 
 -12   5   0        0.01        0.60      0.62 o 
 -11   5   0        3.01        2.36      0.92 o 
 -10   5   0       11.78       10.63      1.06 o 
  -9   5   0        1.57        1.85      0.58 o 
  -8   5   0       11.77       12.47      0.69 o 
  -7   5   0        2.18        2.01      0.39 o 
  -6   5   0       10.54       10.76      0.56 o 
  -5   5   0        1.95        4.08      2.02 o 
  -4   5   0        2.02        0.45      1.75 o 
  -3   5   0       19.09       21.81      3.19 o 
  -2   5   0        1.42        1.40      1.40 o 
  -1   5   0       55.46       57.17      4.35 o 
   0   5   0       18.55       17.96      1.43 o 
   1   5   0        6.30        6.64      1.41 o 
   2   5   0       12.20       13.87      2.48 o 
   3   5   0       15.91       15.15      3.26 o 
   4   5   0       18.01       18.60      0.77 o 
   5   5   0       17.66       17.42      0.78 o 
   6   5   0       31.49       30.89      1.18 o 
   7   5   0        0.41       -0.17      0.36 o 
   8   5   0        1.29        0.66      0.62 o 
   9   5   0        9.48        8.83      0.79 o 
  10   5   0        2.05        1.67      0.48 o 
 -12   6   0       52.78       77.58      5.06 o 
 -11   6   0      346.15      297.12     30.67 o 
 -10   6   0      232.47      226.14      6.00 o 
  -9   6   0      124.03      103.13      2.29 o 
  -8   6   0       25.45       20.07      1.13 o 
  -7   6   0       10.41       10.45      0.86 o 
  -6   6   0        0.61        0.07      0.47 o 
  -5   6   0        0.01        1.18      0.40 o 
  -4   6   0      875.14      930.01     53.80 o 
  -3   6   0      776.90      755.68     18.84 o 
  -2   6   0        3.24        5.39      1.99 o 
  -1   6   0      873.88      910.92     18.99 o 
   0   6   0     1428.96     1477.88     22.55 o 
   1   6   0     3338.59     3301.86     30.16 o 
   2   6   0     1096.01     1123.00     11.67 o 
   3   6   0     3411.17     3183.55     10.46 o 
   4   6   0      461.25      461.95      3.72 o 
   5   6   0        8.18        9.19      0.72 o 
   6   6   0       16.00       10.74      0.77 o 
   7   6   0      299.53      268.72     11.69 o 
   8   6   0      449.59      345.06      7.81 o 
   9   6   0       15.08       10.75      1.14 o 
  10   6   0       81.90       81.49      2.10 o 
 -12   7   0        2.73        2.38      0.55 o 
 -11   7   0        9.10       11.11      2.67 o 
 -10   7   0        0.02       -0.11      0.87 o 
  -9   7   0        0.96        0.40      0.43 o 
  -8   7   0        3.48        3.22      0.64 o 
  -7   7   0        6.96        6.79      0.79 o 
  -6   7   0        3.36        2.99      0.50 o 
  -5   7   0        0.69        0.88      0.44 o 
  -4   7   0        0.27        0.45      0.55 o 
  -3   7   0        2.72        3.04      0.49 o 
  -2   7   0        0.00        0.26      0.55 o 
  -1   7   0        0.03        0.77      0.33 o 
   0   7   0        0.43        1.04      0.47 o 
   1   7   0        0.00        0.28      0.36 o 
   2   7   0        2.82        2.92      0.43 o 
   3   7   0        0.45        2.19      0.70 o 
   4   7   0        6.26        6.85      0.63 o 
   5   7   0        0.49        1.69      0.47 o 
   6   7   0        0.00       -0.25      0.37 o 
   7   7   0       15.81       12.73      1.08 o 
   8   7   0        0.16        1.10      0.55 o 
   9   7   0        0.66       -0.12      0.32 o 
 -11   8   0       21.81       24.81      1.67 o 
 -10   8   0      143.94      116.74      6.71 o 
  -9   8   0       40.64       35.13      1.97 o 
  -8   8   0      159.73      171.63      3.78 o 
  -7   8   0      248.27      241.34      4.53 o 
  -6   8   0       48.07       38.14      1.72 o 
  -5   8   0     2870.55     2724.50     12.07 o 
  -4   8   0     1077.60     1064.04      6.21 o 
  -3   8   0      537.85      605.17      9.18 o 
  -2   8   0      129.33      143.63      2.06 o 
  -1   8   0      195.48      183.85      2.82 o 
   0   8   0       21.28       21.70      0.81 o 
   1   8   0        0.08        0.64      0.43 o 
   2   8   0       20.80       11.53      1.00 o 
   3   8   0      131.60      113.53      3.78 o 
   4   8   0      731.02      728.78      9.68 o 
   5   8   0      314.97      374.53      4.25 o 
   6   8   0       16.59        9.67      0.81 o 
   7   8   0        2.49        0.81      0.43 o 
   8   8   0        0.07        0.77      0.34 o 
 -11   9   0        2.23        2.21      0.91 o 
 -10   9   0        9.16        8.89      0.91 o 
  -9   9   0        1.09        0.99      0.49 o 
  -8   9   0        0.18       -0.20      0.56 o 
  -7   9   0       45.15       41.13      1.50 o 
  -6   9   0        2.18        1.74      0.55 o 
  -5   9   0        2.98        3.02      0.57 o 
  -4   9   0        3.54        3.05      0.57 o 
  -3   9   0        2.11        1.59      0.56 o 
  -2   9   0        0.08       -0.49      0.49 o 
  -1   9   0       12.64       12.07      0.78 o 
   0   9   0        0.25       -0.02      0.45 o 
   1   9   0       12.83       12.91      0.81 o 
   2   9   0        0.42        0.86      0.47 o 
   3   9   0        2.06        2.75      0.57 o 
   4   9   0        0.02        0.51      0.47 o 
   5   9   0        4.76        4.30      0.59 o 
   6   9   0        4.17        4.89      0.67 o 
   7   9   0        6.32        4.41      0.41 o 
 -10  10   0       38.62       45.79      1.91 o 
  -9  10   0       14.42       10.73      0.82 o 
  -8  10   0       41.35       34.27      1.26 o 
  -7  10   0       56.86       49.21      1.59 o 
  -6  10   0      120.65      122.01      2.53 o 
  -5  10   0        4.66        7.14      0.70 o 
  -4  10   0       39.47       36.80      1.29 o 
  -3  10   0      324.52      353.77      7.23 o 
  -2  10   0       29.25       37.00      1.26 o 
  -1  10   0       10.39        8.74      0.76 o 
   0  10   0       27.28       25.94      1.25 o 
   1  10   0        2.93        1.78      0.61 o 
   2  10   0      337.14      335.45      3.91 o 
   3  10   0       66.53       66.20      1.85 o 
   4  10   0       26.81       27.15      0.94 o 
   5  10   0       30.97       19.20      0.85 o 
   6  10   0       34.20       47.50      1.14 o 
 -10  11   0        1.25        1.16      0.68 o 
  -9  11   0        2.22        1.56      0.44 o 
  -8  11   0        0.24        0.11      0.40 o 
  -7  11   0        0.87        1.12      0.49 o 
  -6  11   0        6.18        5.36      0.68 o 
  -5  11   0        0.21        0.58      0.52 o 
  -4  11   0        2.57        2.09      0.54 o 
  -3  11   0        5.05        5.32      0.71 o 
  -2  11   0        0.04        0.68      0.55 o 
  -1  11   0        1.63        1.67      0.55 o 
   0  11   0        0.00        0.16      0.66 o 
   1  11   0        8.82        8.29      0.97 o 
   2  11   0        3.07        2.32      0.79 o 
   3  11   0        2.93        3.00      0.72 o 
   4  11   0        1.62        1.73      0.47 o 
   5  11   0        0.19        0.93      0.34 o 
  -9  12   0        9.83        8.27      0.94 o 
  -8  12   0       38.21       45.49      1.29 o 
  -7  12   0        5.33        4.75      0.75 o 
  -6  12   0       54.45       49.46      1.63 o 
  -5  12   0       60.29       66.06      1.92 o 
  -4  12   0       21.04       22.28      1.01 o 
  -3  12   0      428.21      428.19      7.53 o 
  -2  12   0      454.09      468.19      6.42 o 
  -1  12   0      257.22      245.34      4.74 o 
   0  12   0      102.38      115.87      3.19 o 
   1  12   0       16.37       10.22      1.97 o 
   2  12   0      105.88      106.98      2.40 o 
   3  12   0        0.67        0.73      0.42 o 
   4  12   0       10.92       10.82      1.17 o 
  -7  13   0        0.45        1.04      0.57 o 
  -6  13   0        1.58        1.73      0.51 o 
  -5  13   0        0.77        0.96      0.48 o 
  -4  13   0        0.98        0.49      0.50 o 
  -3  13   0        0.00       -0.12      0.58 o 
  -2  13   0        0.36        0.13      0.55 o 
  -1  13   0        0.01        0.00      0.56 o 
   0  13   0        8.67        7.68      1.00 o 
   1  13   0        2.53        2.99      0.67 o 
   2  13   0        7.36        6.36      0.98 o 
  -4  14   0       76.97       77.30      2.70 o 
  -3  14   0       18.03       12.66      1.23 o 
   2 -14   1        5.25        1.99      1.19 o 
   3 -14   1       73.88       59.16      2.37 o 
  -2 -13   1       13.45       16.76      0.93 o 
  -1 -13   1       19.86       24.25      1.34 o 
   0 -13   1       16.89       20.77      1.09 o 
   1 -13   1       45.54       42.00      1.74 o 
   2 -13   1      119.89      124.36      2.97 o 
   3 -13   1      134.09      134.29      3.06 o 
   4 -13   1        3.62        4.36      1.39 o 
   5 -13   1       78.68       89.49      3.54 o 
   6 -13   1        0.06        1.13      0.77 o 
   7 -13   1        7.54        9.83      1.12 o 
  -4 -12   1       16.16       14.47      1.42 o 
  -3 -12   1        7.53        6.75      0.66 o 
  -2 -12   1       11.30       14.95      1.04 o 
  -1 -12   1      131.29      135.38      3.51 o 
   0 -12   1        3.95        4.96      1.22 o 
   1 -12   1      281.61      270.89      6.09 o 
   2 -12   1       76.77       69.09      2.60 o 
   3 -12   1        7.81        5.51      1.00 o 
   4 -12   1        4.92        3.78      0.88 o 
   5 -12   1       17.88       19.78      1.09 o 
   6 -12   1       40.15       46.18      1.52 o 
   7 -12   1        2.69        2.44      0.55 o 
   8 -12   1        3.63        1.65      0.42 o 
  -5 -11   1      114.89      134.37      2.60 o 
  -4 -11   1      103.99      109.07      2.91 o 
  -3 -11   1        0.06       -0.08      0.44 o 
  -2 -11   1        3.19        2.89      0.63 o 
  -1 -11   1       11.70       12.77      0.90 o 
   0 -11   1      208.70      222.53      3.30 o 
   1 -11   1      367.72      366.72      4.94 o 
   2 -11   1       23.22       23.69      1.17 o 
   3 -11   1       44.49       43.53      1.51 o 
   4 -11   1      104.79       98.52      2.16 o 
   5 -11   1      215.67      209.86      2.77 o 
   6 -11   1      198.16      210.85      3.31 o 
   7 -11   1       54.89       52.97      1.53 o 
   8 -11   1       67.35       61.89      1.50 o 
   9 -11   1        0.25        0.22      0.33 o 
  -6 -10   1       52.90       53.15      1.75 o 
  -5 -10   1      163.09      157.06      5.78 o 
  -4 -10   1      165.57      165.76      2.72 o 
  -3 -10   1       38.74       38.68      1.51 o 
  -2 -10   1      345.79      358.37      4.13 o 
  -1 -10   1      557.16      562.59      6.72 o 
   0 -10   1       13.01       11.84      0.82 o 
   1 -10   1      326.75      334.10      3.26 o 
   2 -10   1       19.26       16.11      0.97 o 
   3 -10   1       67.13       69.54      1.94 o 
   4 -10   1       57.15       55.06      1.75 o 
   5 -10   1      365.63      357.82      4.29 o 
   6 -10   1     1136.02     1108.97      8.74 o 
   7 -10   1      268.43      272.94      3.67 o 
   8 -10   1        0.39        0.48      0.57 o 
   9 -10   1       91.72       78.50      3.76 o 
  10 -10   1       32.87       37.41      1.19 o 
  -8  -9   1        5.59        3.94      0.90 o 
  -7  -9   1        2.32        1.39      0.62 o 
  -6  -9   1       54.76       68.68      1.91 o 
  -5  -9   1       32.92       30.50      1.22 o 
  -4  -9   1       11.19        8.80      0.85 o 
  -3  -9   1       12.25       14.26      0.91 o 
  -2  -9   1       70.79       67.92      2.33 o 
  -1  -9   1      377.03      359.94      5.36 o 
   0  -9   1       16.36       14.31      0.84 o 
   1  -9   1       82.88       85.78      1.95 o 
   2  -9   1      173.05      156.84      2.30 o 
   3  -9   1      310.18      332.84      4.45 o 
   4  -9   1       50.50       49.74      1.40 o 
   5  -9   1      131.50      126.22      2.80 o 
   6  -9   1      241.51      221.87      5.37 o 
   7  -9   1       57.13       50.72      1.61 o 
   8  -9   1       27.17       25.14      1.36 o 
   9  -9   1       12.84        6.62      1.11 o 
  10  -9   1        1.10        0.12      0.42 o 
  11  -9   1        9.51        9.78      0.99 o 
  -8  -8   1       16.43       13.43      0.69 o 
  -7  -8   1       20.27       21.14      1.34 o 
  -6  -8   1       13.57       13.21      1.22 o 
  -5  -8   1        0.11        0.68      0.55 o 
  -4  -8   1     1096.00     1064.84      8.34 o 
  -3  -8   1     2097.83     2024.65      9.29 o 
  -2  -8   1      186.34      179.76      2.51 o 
  -1  -8   1       47.62       42.38      1.11 o 
   0  -8   1        0.05        0.78      0.48 o 
   1  -8   1       90.52       96.02      1.68 o 
   2  -8   1       53.31       47.20      1.93 o 
   3  -8   1        0.04        0.16      0.45 o 
   4  -8   1      323.85      324.92      4.15 o 
   5  -8   1      185.72      191.43      5.03 o 
   6  -8   1      249.85      251.19      4.82 o 
   7  -8   1      888.51      831.63     25.04 o 
   8  -8   1       10.43       11.28      1.14 o 
   9  -8   1      187.18      164.92      7.66 o 
  10  -8   1        1.21        2.89      1.93 o 
  11  -8   1       13.03       13.15      1.24 o 
  -9  -7   1        9.16        7.67      0.69 o 
  -8  -7   1        4.46        5.07      0.61 o 
  -7  -7   1       16.12        9.98      1.10 o 
  -6  -7   1       92.26      107.82      3.13 o 
  -5  -7   1      152.43      154.11      2.67 o 
  -4  -7   1      312.73      311.33      4.48 o 
  -3  -7   1        3.35        7.61      0.63 o 
  -2  -7   1      186.13      194.50      1.97 o 
  -1  -7   1      133.93      139.46      1.94 o 
   0  -7   1        3.47        2.12      0.58 o 
   1  -7   1      178.51      204.49      3.40 o 
   2  -7   1     1021.29     1020.65      8.28 o 
   3  -7   1       79.89       81.66      1.96 o 
   4  -7   1       22.76       21.25      1.14 o 
   5  -7   1       21.08       23.14      1.71 o 
   6  -7   1        1.39        1.70      0.64 o 
   7  -7   1       92.86       95.58      2.77 o 
   8  -7   1      182.24      170.95     11.21 o 
   9  -7   1        0.01        0.87      0.92 o 
  10  -7   1        7.95        5.29      2.15 o 
  11  -7   1       20.52       30.28      3.73 o 
  12  -7   1        9.29       19.09      2.87 o 
 -10  -6   1        6.95        2.83      0.44 o 
  -9  -6   1      167.41      161.69      3.79 o 
  -8  -6   1        4.42        1.62      0.63 o 
  -7  -6   1        5.46        1.57      0.93 o 
  -6  -6   1       46.59       45.62      1.62 o 
  -5  -6   1      184.29      167.60      2.32 o 
  -4  -6   1       16.61       19.20      0.82 o 
  -3  -6   1      568.23      558.19      4.73 o 
  -2  -6   1       88.64       92.24      2.41 o 
  -1  -6   1     1051.46     1113.87     28.65 o 
   0  -6   1       54.84       38.52      3.78 o 
   1  -6   1      545.78      586.61     15.28 o 
   2  -6   1     1853.38     1804.37     27.93 o 
   3  -6   1        1.47       -1.57      1.57 o 
   4  -6   1      350.08      382.37      4.54 o 
   5  -6   1      105.78       86.16      1.68 o 
   6  -6   1        6.32        6.90      0.66 o 
   7  -6   1      234.28      227.82      4.32 o 
   8  -6   1       14.61       15.62      1.51 o 
   9  -6   1       13.74        6.45      1.21 o 
  10  -6   1      147.50      114.98     12.07 o 
  11  -6   1      364.62      380.85     50.25 o 
  12  -6   1       19.38       32.95      3.28 o 
 -10  -5   1       32.56       38.05      1.29 o 
  -9  -5   1       40.20       35.02      1.43 o 
  -8  -5   1       13.36       11.26      1.11 o 
  -7  -5   1       44.67       51.69      2.10 o 
  -6  -5   1       64.65       65.20      2.63 o 
  -5  -5   1      253.51      214.81      2.45 o 
  -4  -5   1      523.79      468.30      3.38 o 
  -3  -5   1     1488.63     1633.09     28.80 o 
  -2  -5   1      224.37      224.57      9.47 o 
  -1  -5   1     3033.32     3308.69     70.41 o 
   0  -5   1       22.32       20.37      1.64 o 
   1  -5   1      417.72      418.42     15.16 o 
   2  -5   1      586.60      568.34     14.26 o 
   3  -5   1       17.10       21.11      3.15 o 
   4  -5   1        0.31        0.22      1.47 o 
   5  -5   1      646.51      600.01     13.87 o 
   6  -5   1      103.47       96.32      1.57 o 
   7  -5   1      171.61      149.98      1.98 o 
   8  -5   1      103.60       98.29      1.93 o 
   9  -5   1      203.66      196.19      3.86 o 
  10  -5   1       53.14       57.33      2.37 o 
  11  -5   1       42.44       48.14      3.33 o 
  12  -5   1       36.76       38.13      8.04 o 
 -11  -4   1        4.42        4.90      0.68 o 
 -10  -4   1        5.50        2.62      0.62 o 
  -9  -4   1      294.58      264.29      4.88 o 
  -8  -4   1      214.04      192.40      6.02 o 
  -7  -4   1       34.40       37.62      1.70 o 
  -6  -4   1      229.77      256.81      4.25 o 
  -5  -4   1      990.13     1047.01     12.18 o 
  -4  -4   1      329.33      367.74     14.76 o 
  -3  -4   1      901.60      992.41     21.25 o 
  -2  -4   1     1998.41     2036.71     13.12 o 
  -1  -4   1       96.28       97.68      3.88 o 
   0  -4   1     8274.83     7818.78     27.76 o 
   1  -4   1     1646.64     1625.77     50.10 o 
   2  -4   1      437.90      425.91      5.57 o 
   3  -4   1      935.05      891.11     21.74 o 
   4  -4   1     1858.05     1842.31     26.42 o 
   5  -4   1      151.41      144.40      8.06 o 
   6  -4   1       88.73       92.82      1.88 o 
   7  -4   1       90.60      106.39      1.44 o 
   8  -4   1      221.32      204.06      2.89 o 
   9  -4   1        3.86        2.81      0.63 o 
  10  -4   1       31.13       26.58      1.27 o 
  11  -4   1       12.93       14.17      2.02 o 
  12  -4   1       22.15       15.72      1.62 o 
 -11  -3   1       59.87       68.11      1.65 o 
 -10  -3   1      133.74      149.39      2.91 o 
  -9  -3   1      242.25      235.59      4.96 o 
  -8  -3   1        2.42        2.18      0.81 o 
  -7  -3   1      228.61      220.94      3.75 o 
  -6  -3   1        3.71        4.61      0.67 o 
  -5  -3   1       17.78       15.52      0.69 o 
  -4  -3   1     2312.87     2468.52     36.07 o 
  -3  -3   1       92.89      119.55      7.02 o 
  -2  -3   1     1819.40     1786.07     12.29 o 
  -1  -3   1      402.69      398.30     10.38 o 
   0  -3   1     2298.42     1999.37     22.58 o 
   1  -3   1     4523.99     4050.91     71.75 o 
   2  -3   1       18.19       15.48      1.13 o 
   3  -3   1     1447.32     1373.54     11.48 o 
   4  -3   1       27.29       19.31      2.95 o 
   5  -3   1     1260.28     1383.52     32.58 o 
   6  -3   1       98.16       91.03      1.62 o 
   7  -3   1       56.60       61.70      1.13 o 
   8  -3   1        2.10        1.38      0.37 o 
   9  -3   1        3.38        2.75      0.45 o 
  10  -3   1        3.82        5.32      0.73 o 
  11  -3   1       78.16       84.38      2.39 o 
  12  -3   1       31.77       29.52      1.23 o 
 -12  -2   1       88.94      101.00      2.53 o 
 -11  -2   1       42.26       41.03      1.40 o 
 -10  -2   1        0.00       -0.24      0.56 o 
  -9  -2   1      436.59      447.72      7.12 o 
  -8  -2   1        1.62        2.34      3.65 o 
  -7  -2   1      183.51      168.76      5.14 o 
  -6  -2   1      269.35      266.55      4.83 o 
  -5  -2   1       20.54       34.43      5.00 o 
  -4  -2   1     5762.87     5926.32     52.63 o 
  -3  -2   1     1103.68     1120.97     19.93 o 
  -2  -2   1     4956.34     4732.72     34.63 o 
  -1  -2   1      453.95      433.60     16.61 o 
   0  -2   1     5505.23     5304.51     23.63 o 
   1  -2   1     2564.76     2446.61     15.44 o 
   2  -2   1      338.15      315.21      6.26 o 
   3  -2   1     1158.90     1139.45     14.76 o 
   4  -2   1     1314.59     1411.36     45.32 o 
   5  -2   1      356.13      416.42     10.64 o 
   6  -2   1       23.52       18.99      1.23 o 
   7  -2   1       42.14       36.69      0.94 o 
   8  -2   1       19.02       19.60      0.76 o 
   9  -2   1      146.93      144.12      2.30 o 
  10  -2   1      175.44      165.35      2.28 o 
  11  -2   1        0.45        1.10      0.46 o 
  12  -2   1       96.01       99.01      2.50 o 
 -12  -1   1       24.75       22.48      0.90 o 
 -11  -1   1        0.01        0.21      0.51 o 
 -10  -1   1      277.26      277.44      6.64 o 
  -9  -1   1        2.83        4.13      0.73 o 
  -8  -1   1       43.97       43.75      1.97 o 
  -7  -1   1       85.91       72.74      1.83 o 
  -6  -1   1       33.93       28.79      1.17 o 
  -5  -1   1       22.74       20.17      3.75 o 
  -4  -1   1      870.27      837.18     18.82 o 
  -3  -1   1     1184.25     1029.26     17.95 o 
  -2  -1   1     8856.20     7867.50     40.83 o 
  -1  -1   1      542.93      464.96      7.86 o 
   0  -1   1      907.00      868.88      8.40 o 
   1  -1   1      203.14      179.93      4.14 o 
   2  -1   1     1440.03     1399.60     14.61 o 
   3  -1   1      231.64      192.71      6.75 o 
   4  -1   1      473.14      476.32     12.56 o 
   5  -1   1       19.97       20.98      1.90 o 
   6  -1   1      201.90      217.70      5.86 o 
   7  -1   1       50.53       47.80      1.21 o 
   8  -1   1      128.61      130.44      2.59 o 
   9  -1   1      105.92       97.78      1.80 o 
  10  -1   1       27.22       28.27      1.24 o 
  11  -1   1       46.52       45.26      1.36 o 
  12  -1   1       16.17       14.91      0.99 o 
 -12   0   1       60.76       61.39      1.34 o 
 -11   0   1        8.25        7.78      0.76 o 
 -10   0   1       44.14       43.16      1.46 o 
  -9   0   1       43.96       45.33      1.52 o 
  -8   0   1      775.28      773.59      9.62 o 
  -7   0   1      191.87      166.87      2.28 o 
  -6   0   1      582.29      569.95     20.50 o 
  -5   0   1       72.90       70.69      6.33 o 
  -4   0   1      661.77      658.27      7.24 o 
  -3   0   1      227.37      236.36      3.89 o 
  -2   0   1        1.15        5.58      1.99 o 
  -1   0   1      122.37      116.93      1.73 o 
   0   0   1       10.42       18.73      1.15 o 
   1   0   1       47.59       45.58      2.28 o 
   2   0   1       13.65       14.20      1.98 o 
   3   0   1      583.58      588.49     13.75 o 
   4   0   1       80.00       66.79      5.64 o 
   5   0   1      518.88      492.97     24.68 o 
   6   0   1       92.58       98.17      3.61 o 
   7   0   1      558.94      520.86      4.82 o 
   8   0   1      436.38      458.62      4.81 o 
   9   0   1        0.05        0.20      0.42 o 
  10   0   1       20.45       19.39      1.08 o 
  11   0   1        2.58        1.72      0.67 o 
  12   0   1       34.01       35.38      2.09 o 
 -12   1   1        9.59        7.21      0.67 o 
 -11   1   1       37.51       37.23      1.30 o 
 -10   1   1       28.36       24.08      1.14 o 
  -9   1   1      383.52      379.31      4.32 o 
  -8   1   1       79.94       92.63      2.14 o 
  -7   1   1      237.77      248.46      5.21 o 
  -6   1   1      205.18      206.51     11.93 o 
  -5   1   1      609.82      624.64     11.92 o 
  -4   1   1      128.16      152.34      4.16 o 
  -3   1   1     1443.07     1312.52     10.70 o 
  -2   1   1     1046.62      963.40     30.62 o 
  -1   1   1      127.17      121.58      1.96 o 
   0   1   1     1660.92     1699.01     42.58 o 
   1   1   1     1168.84     1113.56     13.09 o 
   2   1   1     7911.30     7733.81     43.56 o 
   3   1   1      234.23      227.64      9.07 o 
   4   1   1      102.59      103.44      7.21 o 
   5   1   1       42.22       36.36      5.06 o 
   6   1   1       27.67       18.88      0.81 o 
   7   1   1       15.91       14.39      0.83 o 
   8   1   1       97.62      106.68      2.09 o 
   9   1   1      109.50      107.10      1.99 o 
  10   1   1       45.01       42.72      1.48 o 
  11   1   1       21.68       22.81      1.10 o 
  12   1   1       31.19       28.74      1.79 o 
 -13   2   1       50.21       50.79      2.28 o 
 -12   2   1       46.55       50.14      1.68 o 
 -11   2   1      138.95      132.35      2.40 o 
 -10   2   1      353.41      365.95      3.38 o 
  -9   2   1       65.67       62.00      1.24 o 
  -8   2   1        6.22        7.40      0.45 o 
  -7   2   1       61.65       53.30      1.06 o 
  -6   2   1        0.99        1.32      0.89 o 
  -5   2   1     1019.33     1096.75     37.20 o 
  -4   2   1     1244.77     1247.50     23.07 o 
  -3   2   1      135.94      119.34      3.72 o 
  -2   2   1     1470.63     1294.62     13.07 o 
  -1   2   1     3402.03     3359.77     39.16 o 
   0   2   1     3422.72     3644.35     22.57 o 
   1   2   1     1486.65     1619.57     82.27 o 
   2   2   1     2658.61     2660.27     27.29 o 
   3   2   1     7039.61     7398.97     54.24 o 
   4   2   1     2113.57     2173.56     34.18 o 
   5   2   1      469.94      408.93     16.94 o 
   6   2   1       29.01       24.31      1.51 o 
   7   2   1      115.71      115.32      2.60 o 
   8   2   1      244.79      238.80      5.00 o 
   9   2   1      149.52      150.45      4.08 o 
  10   2   1       27.59       29.27      1.18 o 
  11   2   1        2.32        3.32      0.48 o 
 -13   3   1        0.23        0.74      0.62 o 
 -12   3   1       74.45       71.27      2.00 o 
 -11   3   1       34.57       40.51      1.51 o 
 -10   3   1        7.99        8.73      0.71 o 
  -9   3   1        8.95        8.58      0.56 o 
  -8   3   1        0.27        0.93      0.30 o 
  -7   3   1       91.30      108.17      1.42 o 
  -6   3   1     1046.52     1042.37     46.31 o 
  -5   3   1      650.55      705.04      9.60 o 
  -4   3   1       22.07       22.20      1.43 o 
  -3   3   1     2782.72     2672.60     72.17 o 
  -2   3   1     3693.87     3234.65     27.05 o 
  -1   3   1       15.86       20.97      1.05 o 
   0   3   1     1617.35     1522.05     16.66 o 
   1   3   1      726.42      752.41     21.57 o 
   2   3   1      953.96      957.32     17.50 o 
   3   3   1     1987.13     2167.53     30.96 o 
   4   3   1      353.48      381.62     14.98 o 
   5   3   1       76.21       79.73      4.43 o 
   6   3   1       62.67       63.43      1.68 o 
   7   3   1       88.77       87.09      3.00 o 
   8   3   1      148.64      138.03      3.84 o 
   9   3   1        6.51        4.91      0.64 o 
  10   3   1       30.58       30.69      1.42 o 
  11   3   1       67.79       77.98      2.08 o 
 -13   4   1       12.21       16.66      1.40 o 
 -12   4   1        1.62        1.99      0.51 o 
 -11   4   1        3.73        2.56      0.62 o 
 -10   4   1       92.47       92.06      1.79 o 
  -9   4   1       79.57       72.49      1.59 o 
  -8   4   1        0.71        0.67      0.31 o 
  -7   4   1      175.20      191.20      1.85 o 
  -6   4   1        9.86        8.57      0.65 o 
  -5   4   1      210.41      218.61      9.44 o 
  -4   4   1     2323.71     2385.50     29.12 o 
  -3   4   1        0.06       10.77      2.13 o 
  -2   4   1        5.07        2.21      1.19 o 
  -1   4   1     5167.07     5371.53    116.43 o 
   0   4   1     3073.79     3016.69     26.55 o 
   1   4   1     2910.42     3040.43     18.64 o 
   2   4   1       86.16       77.42      5.30 o 
   3   4   1     1733.98     1894.48     30.48 o 
   4   4   1       26.17       26.39      1.60 o 
   5   4   1      782.24      858.27     16.67 o 
   6   4   1        7.49        8.61      0.72 o 
   7   4   1       69.27       80.41      1.88 o 
   8   4   1      727.13      698.19      5.14 o 
   9   4   1      158.29      132.51      2.33 o 
  10   4   1       29.97       33.33      2.20 o 
 -12   5   1      127.41      137.85     13.39 o 
 -11   5   1        9.09        7.98      1.31 o 
 -10   5   1       26.55       16.67      1.09 o 
  -9   5   1      103.64      109.39      1.93 o 
  -8   5   1      639.67      620.92      8.94 o 
  -7   5   1      207.37      229.25      2.50 o 
  -6   5   1       85.37       88.91      1.46 o 
  -5   5   1      277.37      222.74     10.39 o 
  -4   5   1       30.72       25.20      3.56 o 
  -3   5   1       42.31       44.07      4.30 o 
  -2   5   1      605.04      594.48     14.68 o 
  -1   5   1      433.78      448.70     15.40 o 
   0   5   1      818.69      879.08     16.03 o 
   1   5   1     1424.47     1502.61     19.37 o 
   2   5   1     2418.83     2549.63     31.74 o 
   3   5   1        1.60        0.97      0.45 o 
   4   5   1       48.17       54.17      1.41 o 
   5   5   1      556.84      520.68      4.77 o 
   6   5   1       58.88       62.90      1.45 o 
   7   5   1        3.00        2.97      0.51 o 
   8   5   1       15.04       15.50      1.02 o 
   9   5   1        0.06        0.36      0.51 o 
  10   5   1       14.01       13.35      0.91 o 
 -12   6   1       76.21       83.70     14.02 o 
 -11   6   1      199.22      184.53     17.91 o 
 -10   6   1      118.56       85.56      2.32 o 
  -9   6   1        0.00        1.00      0.61 o 
  -8   6   1      118.92      113.82      2.18 o 
  -7   6   1      345.98      333.69      3.52 o 
  -6   6   1      283.57      274.78      2.68 o 
  -5   6   1       59.32       81.89      1.51 o 
  -4   6   1      318.57      316.90     12.09 o 
  -3   6   1      604.27      605.06     16.99 o 
  -2   6   1     1807.45     1888.11     28.62 o 
  -1   6   1        5.10       -0.21      1.20 o 
   0   6   1       63.45       77.68      3.50 o 
   1   6   1     1966.47     1966.07     13.15 o 
   2   6   1      840.08      826.92      5.07 o 
   3   6   1      190.97      187.46      2.20 o 
   4   6   1      140.31      153.40      2.42 o 
   5   6   1        8.55       11.23      0.86 o 
   6   6   1        9.06        2.92      0.55 o 
   7   6   1       26.96       17.64      0.87 o 
   8   6   1        3.00        4.40      0.54 o 
   9   6   1      113.52      103.97      2.09 o 
 -12   7   1        1.20       -0.09      0.36 o 
 -11   7   1       50.79       51.02      4.77 o 
 -10   7   1       24.87       19.75      1.34 o 
  -9   7   1      130.20      105.03      2.41 o 
  -8   7   1        2.22        1.95      0.57 o 
  -7   7   1      128.14      130.82      2.62 o 
  -6   7   1        6.57        7.44      0.74 o 
  -5   7   1      336.20      328.28      4.46 o 
  -4   7   1        9.03        9.11      0.55 o 
  -3   7   1      772.65      775.68      6.11 o 
  -2   7   1       57.57       45.62      1.20 o 
  -1   7   1      143.77      153.32      2.17 o 
   0   7   1        1.15        3.01      0.48 o 
   1   7   1        0.37        0.69      0.43 o 
   2   7   1      160.92      172.73      2.47 o 
   3   7   1      316.00      288.41      4.69 o 
   4   7   1        9.82        7.74      0.74 o 
   5   7   1        2.18        2.30      0.52 o 
   6   7   1       75.78       94.18      2.02 o 
   7   7   1       28.69       23.26      1.14 o 
   8   7   1       17.86       16.10      1.28 o 
   9   7   1       16.78       17.97      1.17 o 
 -12   8   1        0.67        0.08      0.74 o 
 -11   8   1       28.12       27.34      2.49 o 
 -10   8   1       34.90       30.58      1.61 o 
  -9   8   1      174.81      152.53      4.94 o 
  -8   8   1      506.62      494.53      7.67 o 
  -7   8   1      727.71      695.66      5.27 o 
  -6   8   1       15.41       15.40      0.89 o 
  -5   8   1      525.92      535.19      4.83 o 
  -4   8   1       30.93       31.90      1.03 o 
  -3   8   1        2.61        1.57      0.50 o 
  -2   8   1       11.88       11.49      0.57 o 
  -1   8   1       99.10      106.58      1.77 o 
   0   8   1       38.70       34.08      1.09 o 
   1   8   1      209.88      188.38      2.24 o 
   2   8   1      266.54      257.28      2.95 o 
   3   8   1     2740.24     2679.56     19.88 o 
   4   8   1      112.31      104.79      2.65 o 
   5   8   1       40.90       42.23      1.97 o 
   6   8   1       35.08       40.02      1.07 o 
   7   8   1        2.03        2.90      0.52 o 
   8   8   1        0.01        0.74      0.39 o 
 -11   9   1        0.41        0.05      0.35 o 
 -10   9   1       11.56        5.52      0.83 o 
  -9   9   1        4.44        1.62      0.49 o 
  -8   9   1      191.69      170.91      2.87 o 
  -7   9   1      136.35      134.91      2.28 o 
  -6   9   1       19.02       14.15      0.84 o 
  -5   9   1        4.40        3.66      0.83 o 
  -4   9   1       15.74       13.10      0.84 o 
  -3   9   1      762.57      757.47      6.11 o 
  -2   9   1       35.03       37.61      1.18 o 
  -1   9   1        0.63        1.15      0.52 o 
   0   9   1       56.97       56.88      1.72 o 
   1   9   1       76.08       66.65      1.61 o 
   2   9   1       22.49       17.62      0.89 o 
   3   9   1       42.03       37.69      1.28 o 
   4   9   1       70.17       76.71      1.95 o 
   5   9   1        9.89       14.48      0.99 o 
   6   9   1       18.27       18.93      0.85 o 
   7   9   1        1.54        2.57      0.41 o 
 -11  10   1       42.32       42.68      2.16 o 
 -10  10   1        3.86        2.74      0.56 o 
  -9  10   1       89.55       89.88      2.27 o 
  -8  10   1        1.58        1.93      0.49 o 
  -7  10   1      786.41      785.60      6.22 o 
  -6  10   1      856.50      868.18     13.21 o 
  -5  10   1       86.55       86.57      2.20 o 
  -4  10   1        2.10        1.61      0.55 o 
  -3  10   1      177.16      166.41      2.77 o 
  -2  10   1      122.73      130.62      2.53 o 
  -1  10   1      203.89      200.28      2.78 o 
   0  10   1       34.19       32.82      1.40 o 
   1  10   1      762.24      793.64     10.76 o 
   2  10   1       99.94      100.40      2.61 o 
   3  10   1       24.39       25.14      1.20 o 
   4  10   1      361.65      372.95     10.06 o 
   5  10   1        0.45        0.60      0.25 o 
   6  10   1       43.56       40.14      1.30 o 
 -10  11   1       23.90       35.65      1.56 o 
  -9  11   1        1.37        0.41      0.50 o 
  -8  11   1       44.61       41.51      1.31 o 
  -7  11   1      459.10      465.75      5.58 o 
  -6  11   1       13.45       10.52      0.85 o 
  -5  11   1       34.96       37.09      1.63 o 
  -4  11   1       55.32       53.53      1.61 o 
  -3  11   1      111.40      109.27      2.95 o 
  -2  11   1      142.47      121.17      2.41 o 
  -1  11   1      481.10      495.38      5.71 o 
   0  11   1       13.16       14.49      1.20 o 
   1  11   1       19.14       21.04      1.32 o 
   2  11   1       12.11        9.97      1.02 o 
   3  11   1       85.85       96.20      2.24 o 
   4  11   1        0.73        0.98      0.27 o 
   5  11   1       30.01       30.36      1.97 o 
  -9  12   1       10.30        4.78      1.00 o 
  -8  12   1       11.08        9.55      0.90 o 
  -7  12   1       54.20       55.44      1.63 o 
  -6  12   1        0.77       -0.26      0.48 o 
  -5  12   1       40.44       41.79      1.57 o 
  -4  12   1        4.27        3.21      0.53 o 
  -3  12   1        0.21        1.29      0.59 o 
  -2  12   1      311.02      294.94      4.10 o 
  -1  12   1      199.43      205.38      4.29 o 
   0  12   1       28.29       26.47      1.84 o 
   1  12   1      156.99      162.98     14.16 o 
   2  12   1       52.82       46.90      2.16 o 
   3  12   1       36.78       37.85      1.55 o 
  -7  13   1        3.12        4.82      0.67 o 
  -6  13   1       33.86       39.33      1.23 o 
  -5  13   1       42.74       44.04      2.77 o 
  -4  13   1      145.08      148.45      3.11 o 
  -3  13   1        0.20        1.59      0.54 o 
  -2  13   1       94.16       91.33      4.42 o 
  -1  13   1        5.35        6.72      0.86 o 
   0  13   1        0.49        0.45      0.59 o 
   1  13   1       36.00       50.67      2.40 o 
  -4  14   1      124.13      114.14      3.23 o 
  -3  14   1       12.33        7.77      1.03 o 
  -2 -13   2       19.59       15.02      1.02 o 
  -1 -13   2       36.71       36.61      1.61 o 
   0 -13   2       40.35       36.58      1.82 o 
   1 -13   2      154.49      154.52      3.17 o 
   2 -13   2      137.54      134.09      3.03 o 
   3 -13   2        0.09        0.75      0.55 o 
   4 -13   2        0.45        0.57      1.11 o 
   5 -13   2       38.80       48.20      2.57 o 
   6 -13   2        0.18        1.17      0.73 o 
  -4 -12   2       23.22       19.27      0.99 o 
  -3 -12   2      150.55      158.17      2.23 o 
  -2 -12   2       50.01       61.09      2.16 o 
  -1 -12   2       94.01       99.48      2.27 o 
   0 -12   2        5.44        4.16      0.55 o 
   1 -12   2      101.54       91.05      3.49 o 
   2 -12   2      129.11      132.92      3.52 o 
   3 -12   2       71.06       75.03      2.66 o 
   4 -12   2        2.12        2.24      0.60 o 
   5 -12   2        6.26        6.41      0.73 o 
   6 -12   2        0.15        0.46      0.55 o 
   7 -12   2      123.87      138.62      3.10 o 
   8 -12   2        0.17        0.34      0.41 o 
  -5 -11   2       38.24       33.75      1.95 o 
  -4 -11   2        6.89        7.29      0.61 o 
  -3 -11   2      122.51      120.69      2.73 o 
  -2 -11   2       14.35       14.50      1.02 o 
  -1 -11   2      191.20      195.82      3.07 o 
   0 -11   2       16.97       14.81      0.99 o 
   1 -11   2      114.57      119.11      2.45 o 
   2 -11   2      164.61      161.96      3.40 o 
   3 -11   2        8.09        9.36      1.31 o 
   4 -11   2       23.23       24.34      1.43 o 
   5 -11   2       18.33       22.71      1.34 o 
   6 -11   2        3.33        3.59      0.70 o 
   7 -11   2      139.55      160.59      4.70 o 
   8 -11   2        0.16        0.07      0.41 o 
   9 -11   2       95.42      111.93      7.60 o 
  -7 -10   2       20.06       27.69      1.87 o 
  -6 -10   2       24.60       23.12      1.26 o 
  -5 -10   2        6.13        4.34      0.63 o 
  -4 -10   2       18.53       13.48      0.92 o 
  -3 -10   2        1.83        3.19      0.74 o 
  -2 -10   2      239.13      265.48      4.42 o 
  -1 -10   2      113.54      117.18      2.53 o 
   0 -10   2      681.66      721.08      6.97 o 
   1 -10   2      342.28      339.34      5.60 o 
   2 -10   2       41.63       36.35      2.13 o 
   3 -10   2       30.73       28.27      1.54 o 
   4 -10   2       79.09       85.37      2.10 o 
   5 -10   2       37.02       36.01      1.41 o 
   6 -10   2        8.83        7.07      0.76 o 
   7 -10   2       20.38       21.36      1.07 o 
   8 -10   2        0.43        0.39      0.39 o 
   9 -10   2        9.79       10.81      0.76 o 
  10 -10   2       12.14       16.15      1.47 o 
  -8  -9   2       12.72       10.37      1.27 o 
  -7  -9   2        2.63        1.76      0.69 o 
  -6  -9   2       34.36       26.26      1.53 o 
  -5  -9   2       21.51       15.94      1.09 o 
  -4  -9   2      851.99      850.02      7.83 o 
  -3  -9   2      703.74      705.54      5.69 o 
  -2  -9   2       26.55       28.35      1.31 o 
  -1  -9   2        1.73        1.31      0.51 o 
   0  -9   2      156.81      167.26      3.16 o 
   1  -9   2      253.13      238.22      3.21 o 
   2  -9   2        1.49        0.69      0.45 o 
   3  -9   2      320.22      331.21      5.92 o 
   4  -9   2      497.77      501.00      5.36 o 
   5  -9   2      320.32      322.83      4.58 o 
   6  -9   2       24.91       22.15      1.58 o 
   7  -9   2      151.51      128.37      6.67 o 
   8  -9   2       14.47       13.55      2.16 o 
   9  -9   2        0.00       -0.05      0.46 o 
  10  -9   2        8.96       11.29      0.87 o 
  -9  -8   2       80.20       80.96      2.58 o 
  -8  -8   2       14.37       15.51      1.02 o 
  -7  -8   2      279.86      273.57      4.87 o 
  -6  -8   2       11.65       12.30      1.00 o 
  -5  -8   2      333.19      321.75      5.42 o 
  -4  -8   2        0.27        0.48      0.49 o 
  -3  -8   2      126.42      118.84      2.39 o 
  -2  -8   2      536.05      539.30      5.45 o 
  -1  -8   2      177.29      178.97      2.48 o 
   0  -8   2     1402.46     1376.40      8.92 o 
   1  -8   2       27.88       24.23      0.98 o 
   2  -8   2      721.64      754.88      6.57 o 
   3  -8   2       99.28       85.69      2.76 o 
   4  -8   2      105.38      100.32      2.67 o 
   5  -8   2      108.06      111.59      3.79 o 
   6  -8   2      175.95      174.39      3.75 o 
   7  -8   2       43.24       31.48      3.11 o 
   8  -8   2       52.36       44.35      3.92 o 
   9  -8   2       10.52        8.67      2.34 o 
  10  -8   2       20.84       30.46      3.60 o 
  11  -8   2       31.15       19.54      1.89 o 
  -9  -7   2        4.46        5.07      0.49 o 
  -8  -7   2       12.81        7.19      0.91 o 
  -7  -7   2        8.55        9.74      1.14 o 
  -6  -7   2      157.42      145.39      2.58 o 
  -5  -7   2        0.70        1.16      0.49 o 
  -4  -7   2       40.49       42.76      1.35 o 
  -3  -7   2      589.18      586.40      6.85 o 
  -2  -7   2       27.46       30.39      1.18 o 
  -1  -7   2       15.29       22.30      1.09 o 
   0  -7   2       26.54       30.48      0.99 o 
   1  -7   2        4.99        6.39      0.54 o 
   2  -7   2       23.47       31.53      1.19 o 
   3  -7   2       12.34       10.32      0.86 o 
   4  -7   2      414.65      418.35      6.60 o 
   5  -7   2       80.86       82.21      2.42 o 
   6  -7   2      132.74      127.15      5.71 o 
   7  -7   2      155.69      145.76      7.86 o 
   8  -7   2       22.23       22.53      3.00 o 
   9  -7   2       33.13       53.64      4.68 o 
  10  -7   2       22.92       25.56      3.56 o 
  11  -7   2       13.92       23.68      3.25 o 
 -10  -6   2       27.52       30.23      1.06 o 
  -9  -6   2      245.05      224.88      4.18 o 
  -8  -6   2        7.49       10.00      1.10 o 
  -7  -6   2      308.87      337.91      9.25 o 
  -6  -6   2      306.69      289.14      3.49 o 
  -5  -6   2       24.40       23.78      0.90 o 
  -4  -6   2     2513.34     2377.00     37.95 o 
  -3  -6   2      637.58      637.95      6.22 o 
  -2  -6   2      462.78      518.46      7.51 o 
  -1  -6   2        0.64        1.51      1.72 o 
   0  -6   2      351.42      387.77     11.35 o 
   1  -6   2      982.86     1022.83     20.40 o 
   2  -6   2      218.20      195.92      9.44 o 
   3  -6   2      189.65      180.66      9.58 o 
   4  -6   2      583.83      521.38     14.60 o 
   5  -6   2       86.74       71.81      2.61 o 
   6  -6   2       18.52       14.18      1.27 o 
   7  -6   2       21.76       24.76      2.25 o 
   8  -6   2       58.17       45.74      2.54 o 
   9  -6   2        1.29        0.53      0.93 o 
  10  -6   2        4.05        2.81      1.12 o 
  11  -6   2        6.39        6.37      2.12 o 
  12  -6   2       47.11       83.25      4.56 o 
 -11  -5   2       22.90       22.41      1.49 o 
 -10  -5   2       20.93       19.43      0.98 o 
  -9  -5   2       58.27       42.12      1.60 o 
  -8  -5   2       36.63       24.81      1.62 o 
  -7  -5   2        4.81        4.75      0.71 o 
  -6  -5   2       84.45       81.66      1.80 o 
  -5  -5   2        8.71        9.88      0.78 o 
  -4  -5   2       31.44       36.40      1.13 o 
  -3  -5   2      532.50      626.65     18.31 o 
  -2  -5   2       76.74       77.94      5.88 o 
  -1  -5   2      222.64      227.89      5.76 o 
   0  -5   2      996.85     1037.46     28.68 o 
   1  -5   2        1.14        1.00      0.78 o 
   2  -5   2       26.44       20.20      2.99 o 
   3  -5   2     1671.23     1604.52     26.23 o 
   4  -5   2      161.26      156.54      8.86 o 
   5  -5   2     1287.16     1269.66     11.54 o 
   6  -5   2      199.80      197.90      3.50 o 
   7  -5   2       13.14       11.00      1.18 o 
   8  -5   2       51.05       49.71      1.74 o 
   9  -5   2       29.36       26.94      1.58 o 
  10  -5   2      187.24      156.67     15.86 o 
  11  -5   2        1.81        1.78      0.74 o 
  12  -5   2        0.93       -1.15      1.15 o 
 -11  -4   2        0.28        0.47      0.36 o 
 -10  -4   2      106.72      111.24      3.31 o 
  -9  -4   2      161.98      173.21     12.02 o 
  -8  -4   2       33.38       31.75      2.86 o 
  -7  -4   2       82.19       79.90      2.07 o 
  -6  -4   2        0.17       -0.38      0.48 o 
  -5  -4   2      248.70      301.89      3.12 o 
  -4  -4   2      373.99      445.94     16.33 o 
  -3  -4   2      266.43      259.48     11.15 o 
  -2  -4   2      580.10      577.61      7.57 o 
  -1  -4   2      412.33      432.77      7.14 o 
   0  -4   2       10.89       16.58      1.50 o 
   1  -4   2      158.74      151.22      4.13 o 
   2  -4   2       63.47       54.83      2.59 o 
   3  -4   2     2095.50     2118.69     16.73 o 
   4  -4   2     2222.35     2249.56     18.77 o 
   5  -4   2       95.80       72.55      1.30 o 
   6  -4   2      345.45      389.60      3.50 o 
   7  -4   2        2.49        3.67      0.69 o 
   8  -4   2       67.11       70.75      1.98 o 
   9  -4   2      109.94      121.06      3.42 o 
  10  -4   2       29.16       29.87      1.35 o 
  11  -4   2       78.06       85.33      2.97 o 
  12  -4   2       81.07      100.73      4.37 o 
 -12  -3   2        1.73        1.94      0.60 o 
 -11  -3   2       10.11       12.33      0.79 o 
 -10  -3   2        0.58        1.01      0.50 o 
  -9  -3   2       12.85        9.49      1.16 o 
  -8  -3   2       93.35       83.63      9.54 o 
  -7  -3   2      153.07      163.45      3.21 o 
  -6  -3   2       19.82       16.65      0.86 o 
  -5  -3   2       65.82       68.67      1.57 o 
  -4  -3   2     1052.17     1085.89     24.07 o 
  -3  -3   2       12.98       15.30      2.80 o 
  -2  -3   2      373.51      386.44      5.42 o 
  -1  -3   2     3292.74     3132.84     28.44 o 
   0  -3   2     1440.39     1297.61     15.82 o 
   1  -3   2      162.75      159.75      5.44 o 
   2  -3   2     1740.62     1584.18     17.61 o 
   3  -3   2      114.23      119.56      5.29 o 
   4  -3   2     3057.31     3116.93     64.59 o 
   5  -3   2      229.36      242.81      7.00 o 
   6  -3   2      108.20      103.68      1.47 o 
   7  -3   2      151.99      152.80      1.95 o 
   8  -3   2      126.19      122.72      2.19 o 
   9  -3   2      397.93      395.43      4.02 o 
  10  -3   2      259.27      258.31      3.67 o 
  11  -3   2       70.26       68.40      2.07 o 
  12  -3   2        8.89       10.33      1.12 o 
 -12  -2   2        1.27        4.28      0.54 o 
 -11  -2   2       57.91       57.06      1.87 o 
 -10  -2   2        4.44        6.43      1.79 o 
  -9  -2   2        0.09       -0.33      0.77 o 
  -8  -2   2      272.71      256.45      5.55 o 
  -7  -2   2       26.49       23.40      1.23 o 
  -6  -2   2      328.83      323.68      3.20 o 
  -5  -2   2      443.71      462.28     16.91 o 
  -4  -2   2     2624.52     2730.74     36.17 o 
  -3  -2   2      445.71      453.76     13.00 o 
  -2  -2   2     1140.09     1053.52     17.28 o 
  -1  -2   2        1.06        3.53      1.26 o 
   0  -2   2     4268.45     3909.63     25.67 o 
   1  -2   2     7399.06     6969.69     34.88 o 
   2  -2   2     3725.75     3322.69     25.69 o 
   3  -2   2     4813.73     4648.23     34.79 o 
   4  -2   2      595.80      631.65     15.13 o 
   5  -2   2     1792.10     1813.48     18.75 o 
   6  -2   2       37.17       31.17      0.80 o 
   7  -2   2       19.40       22.22      1.64 o 
   8  -2   2      145.18      153.74      2.70 o 
   9  -2   2       68.23       72.69      1.75 o 
  10  -2   2      470.43      494.18      5.02 o 
  11  -2   2      157.30      164.89      2.77 o 
  12  -2   2       38.58       41.95      2.22 o 
 -12  -1   2        5.30        5.49      0.54 o 
 -11  -1   2       30.46       29.14      1.25 o 
 -10  -1   2       30.53       30.38      1.62 o 
  -9  -1   2      204.46      218.13      4.57 o 
  -8  -1   2     1334.71     1309.69     20.31 o 
  -7  -1   2       49.42       49.84      1.84 o 
  -6  -1   2      497.53      535.73      7.60 o 
  -5  -1   2      100.67      109.90      8.11 o 
  -4  -1   2       52.76       57.24      5.12 o 
  -3  -1   2      424.14      383.87     11.28 o 
  -2  -1   2     4026.29     3437.95     28.69 o 
  -1  -1   2     1945.27     1745.90     16.79 o 
   0  -1   2    13309.30    12204.79     42.79 o 
   1  -1   2      739.56      585.87      9.86 o 
   2  -1   2      281.20      254.41      7.45 o 
   3  -1   2      823.85      826.91     15.81 o 
   4  -1   2      145.79      128.43      7.27 o 
   5  -1   2        7.29        4.11      1.88 o 
   6  -1   2        0.41        1.53      0.73 o 
   7  -1   2        0.31        0.93      0.43 o 
   8  -1   2      152.84      150.35      3.38 o 
   9  -1   2       79.45       78.49      1.91 o 
  10  -1   2       15.15       13.86      0.84 o 
  11  -1   2      112.67      114.35      2.02 o 
  12  -1   2        8.96        8.99      1.16 o 
 -12   0   2        0.94        0.14      0.53 o 
 -11   0   2        4.83        4.56      0.65 o 
 -10   0   2      584.17      600.70      5.48 o 
  -9   0   2      723.80      700.36      6.87 o 
  -8   0   2       62.93       61.78      1.98 o 
  -7   0   2        5.33        5.55      0.85 o 
  -6   0   2      194.05      160.22     10.76 o 
  -5   0   2       14.28       11.32      2.98 o 
  -4   0   2     2634.21     2573.99     28.17 o 
  -3   0   2     4891.52     4221.56     64.37 o 
  -2   0   2     4932.47     4093.31     17.37 o 
  -1   0   2     2565.16     2675.84     18.89 o 
   0   0   2     2474.66     2719.27     19.40 o 
   1   0   2     4497.69     3963.00     26.56 o 
   2   0   2     4048.43     3760.00     30.52 o 
   3   0   2     2178.16     2211.63     27.33 o 
   4   0   2       49.16       47.35      4.81 o 
   5   0   2      191.27      163.44      9.79 o 
   6   0   2       16.99       14.98      0.76 o 
   7   0   2       80.83       75.96      1.58 o 
   8   0   2      785.24      756.27      5.33 o 
   9   0   2      629.63      647.12      6.25 o 
  10   0   2        0.17        0.89      0.46 o 
  11   0   2        0.77        1.09      0.43 o 
 -13   1   2        1.45        1.03      0.61 o 
 -12   1   2       40.46       40.31      1.69 o 
 -11   1   2        1.60        0.91      0.60 o 
 -10   1   2      209.49      208.48      2.87 o 
  -9   1   2      196.52      192.51      2.60 o 
  -8   1   2       24.99       24.60      1.04 o 
  -7   1   2       83.20       84.02      1.64 o 
  -6   1   2       45.47       47.93      6.03 o 
  -5   1   2       86.61       77.26      4.84 o 
  -4   1   2      352.51      351.98      6.45 o 
  -3   1   2       10.68        9.70      1.10 o 
  -2   1   2      579.47      478.97      5.68 o 
  -1   1   2    13321.72    12382.39    293.53 o 
   0   1   2     2238.31     2270.03     17.96 o 
   1   1   2     4575.90     4493.66     30.22 o 
   2   1   2      433.51      428.62     11.03 o 
   3   1   2        0.53        3.03      1.56 o 
   4   1   2       91.51       90.68      6.86 o 
   5   1   2      387.59      397.85     15.99 o 
   6   1   2       28.06       23.30      1.03 o 
   7   1   2     1264.85     1243.08     12.50 o 
   8   1   2       31.73       32.70      1.31 o 
   9   1   2        5.88        4.97      0.70 o 
  10   1   2      214.06      217.15      2.91 o 
  11   1   2       44.19       43.52      2.20 o 
 -13   2   2       53.13       48.55      2.35 o 
 -12   2   2      241.15      244.34      3.09 o 
 -11   2   2      346.28      360.23      4.36 o 
 -10   2   2       13.96       14.40      1.03 o 
  -9   2   2      203.58      216.15      2.56 o 
  -8   2   2       88.81       98.17      1.79 o 
  -7   2   2      130.74      128.81      1.78 o 
  -6   2   2     1664.19     1655.10     17.98 o 
  -5   2   2      934.61      958.05     18.20 o 
  -4   2   2     5497.04     5296.27     87.33 o 
  -3   2   2     3288.54     2941.46     25.55 o 
  -2   2   2     8990.08     8125.30     52.30 o 
  -1   2   2     2885.22     2747.31     41.84 o 
   0   2   2        1.95        1.81      0.69 o 
   1   2   2     1245.32     1257.60     17.39 o 
   2   2   2      467.37      499.23     12.65 o 
   3   2   2     2555.58     2724.40     33.71 o 
   4   2   2      693.38      731.83     20.16 o 
   5   2   2      206.55      199.71      5.44 o 
   6   2   2        7.86        7.63      0.73 o 
   7   2   2      151.15      141.07      2.75 o 
   8   2   2        2.62        2.61      0.59 o 
   9   2   2        1.08        1.30      0.53 o 
  10   2   2       35.75       36.03      1.28 o 
  11   2   2        0.00        0.26      0.46 o 
 -13   3   2       47.61       58.11      2.59 o 
 -12   3   2        7.83        6.21      0.74 o 
 -11   3   2      296.61      301.07      3.55 o 
 -10   3   2      236.61      221.41      2.98 o 
  -9   3   2      129.23      122.23      1.78 o 
  -8   3   2       13.41       14.72      0.63 o 
  -7   3   2      155.42      143.17      1.71 o 
  -6   3   2      276.05      263.50      8.95 o 
  -5   3   2     3466.16     3480.71    114.06 o 
  -4   3   2       65.27       64.73      2.96 o 
  -3   3   2     1584.52     1397.99     64.00 o 
  -2   3   2      160.18      151.33      3.48 o 
  -1   3   2     1613.00     1596.09     15.82 o 
   0   3   2     3078.12     3177.92     52.81 o 
   1   3   2      410.93      432.98     10.96 o 
   2   3   2      155.46      150.73      7.59 o 
   3   3   2     1036.41     1043.08     22.49 o 
   4   3   2       99.03       88.79      7.51 o 
   5   3   2        8.68       10.74      0.85 o 
   6   3   2      111.94      115.37      2.15 o 
   7   3   2       64.76       60.62      1.78 o 
   8   3   2       77.66       78.17      1.94 o 
   9   3   2       49.07       48.84      1.52 o 
  10   3   2        6.12        8.12      0.64 o 
  11   3   2       15.86       16.45      1.34 o 
 -13   4   2      110.52      123.41      7.46 o 
 -12   4   2       79.31       85.19      4.67 o 
 -11   4   2       29.03       32.12      1.37 o 
 -10   4   2      216.80      230.52      2.81 o 
  -9   4   2       74.41       72.43      1.42 o 
  -8   4   2       17.03       16.56      0.89 o 
  -7   4   2      244.08      291.05      2.75 o 
  -6   4   2      146.96      118.10      1.81 o 
  -5   4   2     1996.15     2001.78     28.50 o 
  -4   4   2     2179.38     2259.47     28.68 o 
  -3   4   2       83.08       75.24      5.16 o 
  -2   4   2      216.87      205.71      7.97 o 
  -1   4   2       45.53       55.28      2.31 o 
   0   4   2      403.26      418.18     10.28 o 
   1   4   2      378.21      396.17     23.98 o 
   2   4   2       71.86       63.44      5.32 o 
   3   4   2      169.88      209.26     10.72 o 
   4   4   2      190.95      235.62      9.78 o 
   5   4   2        6.12        5.41      0.71 o 
   6   4   2       64.63       61.31      1.84 o 
   7   4   2      100.67       96.67      2.12 o 
   8   4   2       40.39       43.73      1.44 o 
   9   4   2       58.40       64.03      1.61 o 
  10   4   2        1.00        1.50      0.43 o 
 -13   5   2        4.05        1.86      0.64 o 
 -12   5   2       22.97       25.78      3.73 o 
 -11   5   2      173.52      140.91      3.38 o 
 -10   5   2       16.04       15.19      0.91 o 
  -9   5   2       37.63       38.25      1.59 o 
  -8   5   2        0.66        1.92      0.42 o 
  -7   5   2      193.68      189.07      2.36 o 
  -6   5   2     1372.88     1398.10     17.34 o 
  -5   5   2      148.93      168.53      9.00 o 
  -4   5   2     1278.45     1224.86     23.19 o 
  -3   5   2      103.96       94.78      6.35 o 
  -2   5   2       11.77       12.97      2.63 o 
  -1   5   2     1026.34     1056.43     11.24 o 
   0   5   2      401.27      419.75     13.27 o 
   1   5   2      132.01      116.45      4.43 o 
   2   5   2     1303.71     1325.49     25.62 o 
   3   5   2        2.50        1.96      0.52 o 
   4   5   2        0.15        0.29      0.41 o 
   5   5   2       97.59       94.64      2.10 o 
   6   5   2       40.45       41.93      1.78 o 
   7   5   2       37.92       24.13      1.12 o 
   8   5   2      102.94       81.48      1.94 o 
   9   5   2       22.08       21.03      0.80 o 
  10   5   2        1.19        0.93      0.44 o 
 -12   6   2       19.02       17.56      4.23 o 
 -11   6   2        0.03       -0.32      0.41 o 
 -10   6   2        6.11        5.08      0.70 o 
  -9   6   2        6.46        3.94      0.72 o 
  -8   6   2       34.17       37.27      1.16 o 
  -7   6   2        2.18        1.70      0.41 o 
  -6   6   2      177.02      160.43      2.91 o 
  -5   6   2      426.00      383.75      5.95 o 
  -4   6   2      306.66      324.63      4.52 o 
  -3   6   2      190.51      169.24      9.10 o 
  -2   6   2      918.51      953.36     20.64 o 
  -1   6   2      200.75      220.24      9.65 o 
   0   6   2        0.00        0.41      1.95 o 
   1   6   2      514.57      555.01      4.34 o 
   2   6   2      319.96      307.74      5.68 o 
   3   6   2     1704.57     1667.94     15.42 o 
   4   6   2       56.38       54.50      2.01 o 
   5   6   2      178.42      169.55      2.91 o 
   6   6   2      217.02      237.30      3.70 o 
   7   6   2       17.45       24.34      1.28 o 
   8   6   2      260.60      230.94      2.74 o 
   9   6   2        5.12        6.46      1.08 o 
 -12   7   2        6.55        9.23      2.42 o 
 -11   7   2       15.43       12.76      0.88 o 
 -10   7   2       12.89        4.01      0.65 o 
  -9   7   2        1.36        0.85      0.57 o 
  -8   7   2      100.52      102.17      2.40 o 
  -7   7   2       99.01       92.82      2.35 o 
  -6   7   2      237.47      244.00      3.08 o 
  -5   7   2      319.88      311.68      4.02 o 
  -4   7   2       34.07       32.44      1.09 o 
  -3   7   2       77.93       99.12      1.47 o 
  -2   7   2       21.90       29.96      0.90 o 
  -1   7   2       28.14       32.72      0.97 o 
   0   7   2       15.21       21.34      0.81 o 
   1   7   2       29.33       33.29      1.39 o 
   2   7   2      718.84      714.94      4.62 o 
   3   7   2       27.59       28.30      1.14 o 
   4   7   2       30.61       28.78      1.79 o 
   5   7   2       97.30       86.61      2.65 o 
   6   7   2       56.97       57.78      1.36 o 
   7   7   2       51.86       40.61      1.40 o 
   8   7   2       47.54       49.40      2.42 o 
 -12   8   2       62.30       46.58      7.64 o 
 -11   8   2       56.50       62.50      2.74 o 
 -10   8   2       12.17        9.90      0.80 o 
  -9   8   2       53.71       50.04      1.46 o 
  -8   8   2       59.61       50.25      1.61 o 
  -7   8   2      141.93      144.05      2.34 o 
  -6   8   2       66.25       70.36      2.10 o 
  -5   8   2       48.16       44.70      1.54 o 
  -4   8   2      126.01      119.75      2.28 o 
  -3   8   2      559.49      593.71      6.07 o 
  -2   8   2       10.73        7.77      0.54 o 
  -1   8   2     1377.48     1358.78      7.00 o 
   0   8   2      135.58      142.44      2.18 o 
   1   8   2      516.92      501.87      4.69 o 
   2   8   2      112.91      107.99      2.29 o 
   3   8   2        0.42        1.05      0.63 o 
   4   8   2      260.56      262.29      3.46 o 
   5   8   2        6.79        9.60      0.87 o 
   6   8   2      270.76      268.94      4.01 o 
   7   8   2       13.08       15.96      0.91 o 
   8   8   2       89.94       92.42      6.95 o 
 -11   9   2        8.10       14.05      0.79 o 
 -10   9   2        5.59        6.08      0.63 o 
  -9   9   2       42.85       48.22      1.53 o 
  -8   9   2      155.86      143.21      2.65 o 
  -7   9   2      124.91      126.64      2.02 o 
  -6   9   2      518.49      539.19      4.48 o 
  -5   9   2      432.00      447.83      3.93 o 
  -4   9   2      245.15      258.69      3.03 o 
  -3   9   2        0.27        2.26      0.59 o 
  -2   9   2      246.38      232.35      3.09 o 
  -1   9   2      189.55      199.52      3.09 o 
   0   9   2        8.18        5.96      0.69 o 
   1   9   2       15.19       16.55      1.05 o 
   2   9   2      933.95      933.23     10.86 o 
   3   9   2      578.13      572.87      7.22 o 
   4   9   2        5.22        6.74      0.72 o 
   5   9   2       31.69       21.17      0.81 o 
   6   9   2       13.26        9.21      0.48 o 
   7   9   2       13.90       13.34      0.97 o 
 -11  10   2        3.74        5.17      0.97 o 
 -10  10   2       31.11       32.73      1.26 o 
  -9  10   2        0.62        1.08      0.49 o 
  -8  10   2        9.20       10.24      0.94 o 
  -7  10   2        1.96        2.18      0.53 o 
  -6  10   2        9.55       10.40      0.89 o 
  -5  10   2       66.82       68.11      1.98 o 
  -4  10   2       13.85       11.31      0.86 o 
  -3  10   2       66.54       60.96      1.75 o 
  -2  10   2      268.38      256.78      3.45 o 
  -1  10   2      556.56      569.24      6.15 o 
   0  10   2       17.36       19.50      1.16 o 
   1  10   2      265.82      280.89      3.70 o 
   2  10   2        0.35        1.23      0.57 o 
   3  10   2        0.45       -0.07      0.47 o 
   4  10   2        0.23       -0.14      0.41 o 
   5  10   2       33.69       29.83      0.87 o 
   6  10   2       10.90       13.38      1.30 o 
 -10  11   2       79.22      101.44      7.85 o 
  -9  11   2        0.00        0.13      0.46 o 
  -8  11   2      188.07      196.19      3.38 o 
  -7  11   2        1.45        1.12      0.43 o 
  -6  11   2        0.80       -0.59      0.59 o 
  -5  11   2        3.06        2.46      0.67 o 
  -4  11   2        1.05        2.07      0.55 o 
  -3  11   2       72.48       74.21      1.88 o 
  -2  11   2       51.21       53.03      1.94 o 
  -1  11   2       75.88       75.70      2.28 o 
   0  11   2      318.66      331.59      5.64 o 
   1  11   2        5.06        4.05      1.08 o 
   2  11   2      108.13      108.03      3.06 o 
   3  11   2        0.32       -0.09      0.44 o 
   4  11   2       22.91       21.99      0.88 o 
  -9  12   2        0.05       -0.29      0.45 o 
  -8  12   2       94.28      106.72      2.60 o 
  -7  12   2        8.32        8.93      0.75 o 
  -6  12   2        9.70        8.84      0.80 o 
  -5  12   2        2.72        1.53      0.55 o 
  -4  12   2      107.20      107.81      2.43 o 
  -3  12   2      142.36      142.22      2.81 o 
  -2  12   2      110.76      110.62      2.52 o 
  -1  12   2       26.93       25.22      1.60 o 
   0  12   2       62.37       56.63      8.65 o 
   1  12   2      113.21      109.38      3.40 o 
   2  12   2      113.54      107.56      4.40 o 
   3  12   2       37.68       32.57      1.35 o 
  -7  13   2        0.19        2.04      0.43 o 
  -6  13   2       53.13       59.84      1.47 o 
  -5  13   2        1.97        1.05      0.53 o 
  -4  13   2       12.80       11.17      0.99 o 
  -3  13   2      155.79      146.40      3.87 o 
  -2  13   2      223.17      233.10      9.46 o 
  -1  13   2       45.90       40.73     13.34 o 
   0  13   2       87.13       59.03     20.40 o 
   1  13   2       20.83       14.18      1.30 o 
  -2 -13   3        1.05        0.41      0.46 o 
  -1 -13   3       81.77       88.55      2.33 o 
   0 -13   3      135.39      128.55      6.80 o 
   1 -13   3        0.36        1.86      0.53 o 
   2 -13   3        2.18        1.74      0.61 o 
   3 -13   3        4.76        5.13      0.76 o 
   4 -13   3       72.09       78.01      2.14 o 
   5 -13   3       36.94       38.65      2.20 o 
   6 -13   3       47.93       48.89      2.29 o 
  -4 -12   3       55.57       60.41      4.87 o 
  -3 -12   3        4.78        2.80      0.41 o 
  -2 -12   3        2.42        2.91      0.49 o 
  -1 -12   3       11.67       10.62      0.79 o 
   0 -12   3       49.16       44.07      1.61 o 
   1 -12   3        0.09        0.36      0.58 o 
   2 -12   3       77.64       66.60      2.45 o 
   3 -12   3       87.41       91.75      2.88 o 
   4 -12   3        1.59        1.06      0.61 o 
   5 -12   3       15.06       16.83      1.19 o 
   6 -12   3       18.69       18.79      1.11 o 
   7 -12   3        2.49        3.81      0.75 o 
  -5 -11   3        5.82        9.13      0.78 o 
  -4 -11   3        4.26        2.18      0.54 o 
  -3 -11   3       80.32       85.89      2.13 o 
  -2 -11   3       70.35       71.01      1.99 o 
  -1 -11   3      244.36      253.67      4.81 o 
   0 -11   3        4.17        2.88      0.59 o 
   1 -11   3      244.20      238.19      8.05 o 
   2 -11   3      181.08      173.93      6.10 o 
   3 -11   3       74.53       80.01      2.91 o 
   4 -11   3       25.91       24.10      1.23 o 
   5 -11   3      321.42      332.91      5.39 o 
   6 -11   3        1.13        0.96      0.53 o 
   7 -11   3      103.91      108.25      3.11 o 
   8 -11   3        6.54        7.68      1.09 o 
   9 -11   3        0.69       -2.10      2.10 o 
  -7 -10   3      157.94      164.05      2.69 o 
  -6 -10   3       62.60       70.02      3.86 o 
  -5 -10   3       70.26       69.88      2.11 o 
  -4 -10   3       31.80       34.09      1.33 o 
  -3 -10   3       56.02       63.35      1.96 o 
  -2 -10   3      111.52      114.55      2.49 o 
  -1 -10   3       14.67       18.31      0.98 o 
   0 -10   3       41.01       40.38      1.48 o 
   1 -10   3       26.55       26.53      1.74 o 
   2 -10   3      346.01      396.95      6.08 o 
   3 -10   3      242.24      239.56      4.61 o 
   4 -10   3        4.53        3.08      0.67 o 
   5 -10   3      658.47      644.48     14.46 o 
   6 -10   3       10.18        8.18      1.08 o 
   7 -10   3      230.40      223.36      5.42 o 
   8 -10   3       39.94       39.02      1.43 o 
   9 -10   3        2.06        1.77      0.72 o 
  -8  -9   3        4.93        8.66      0.89 o 
  -7  -9   3        1.16        0.95      0.59 o 
  -6  -9   3      138.65      150.56      3.66 o 
  -5  -9   3        4.79        5.22      0.58 o 
  -4  -9   3       21.73       26.20      1.11 o 
  -3  -9   3      170.20      174.76      3.35 o 
  -2  -9   3      244.66      235.01      3.57 o 
  -1  -9   3        1.27        1.58      0.46 o 
   0  -9   3      127.34      128.96      2.80 o 
   1  -9   3      161.48      154.26      3.16 o 
   2  -9   3       92.25       99.83      2.53 o 
   3  -9   3      103.28       96.73      2.51 o 
   4  -9   3      573.43      543.57      5.68 o 
   5  -9   3       83.79       80.09      2.91 o 
   6  -9   3       30.94       27.87      1.38 o 
   7  -9   3       85.86       86.72      2.43 o 
   8  -9   3        0.00        0.81      0.95 o 
   9  -9   3        4.36        4.02      0.63 o 
  10  -9   3        2.17        1.95      0.71 o 
  -9  -8   3        0.05        0.57      0.58 o 
  -8  -8   3      152.99      162.31      3.25 o 
  -7  -8   3        2.34        2.14      0.69 o 
  -6  -8   3       21.53       24.91      1.17 o 
  -5  -8   3      167.21      173.41      2.87 o 
  -4  -8   3       58.12       60.88      1.52 o 
  -3  -8   3     1177.90     1172.86     12.33 o 
  -2  -8   3      248.62      251.22      7.04 o 
  -1  -8   3      460.08      475.58      5.16 o 
   0  -8   3      175.76      190.84      2.80 o 
   1  -8   3       35.67       29.44      1.70 o 
   2  -8   3      167.27      176.12      2.68 o 
   3  -8   3      643.01      611.31      9.40 o 
   4  -8   3      111.61      117.45      4.09 o 
   5  -8   3      155.43      149.61      7.08 o 
   6  -8   3      333.60      308.73      8.75 o 
   7  -8   3       28.47       31.61      3.22 o 
   8  -8   3       12.66       11.76      1.26 o 
   9  -8   3       46.26       47.56      4.24 o 
  10  -8   3       50.09       65.34      4.80 o 
  -9  -7   3      134.75      118.43      4.61 o 
  -8  -7   3       17.57       22.99      1.50 o 
  -7  -7   3      320.15      322.21      4.65 o 
  -6  -7   3        2.85        3.03      0.64 o 
  -5  -7   3     1589.98     1540.17     11.33 o 
  -4  -7   3      601.04      582.90      7.74 o 
  -3  -7   3      183.82      187.92      3.68 o 
  -2  -7   3       50.98       52.94      1.86 o 
  -1  -7   3      367.23      351.64      4.10 o 
   0  -7   3      136.49      149.82      2.29 o 
   1  -7   3       66.67       73.85      1.61 o 
   2  -7   3      876.12      828.69      7.28 o 
   3  -7   3       70.89       71.10      2.19 o 
   4  -7   3      131.41      127.29      3.07 o 
   5  -7   3     1571.44     1513.37     80.13 o 
   6  -7   3      165.22      143.78      5.29 o 
   7  -7   3        3.95        4.53      1.78 o 
   8  -7   3       66.26       61.59      4.74 o 
   9  -7   3       84.76       76.76      5.47 o 
  10  -7   3        3.71       -0.24      2.10 o 
  11  -7   3       13.66       16.57      2.60 o 
 -10  -6   3        0.55        0.72      0.39 o 
  -9  -6   3        9.55        6.60      0.86 o 
  -8  -6   3        9.29        9.34      1.11 o 
  -7  -6   3       33.06       33.29      1.31 o 
  -6  -6   3       46.81       41.05      1.30 o 
  -5  -6   3      289.71      290.51      4.86 o 
  -4  -6   3      322.99      287.37      4.28 o 
  -3  -6   3      205.47      206.56      2.86 o 
  -2  -6   3       49.23       50.37      1.82 o 
  -1  -6   3        9.61        9.95      1.12 o 
   0  -6   3       11.45       12.07      3.32 o 
   1  -6   3     1075.82     1122.85     22.21 o 
   2  -6   3     1193.35     1189.03     12.08 o 
   3  -6   3      365.04      356.44      7.70 o 
   4  -6   3       10.92       13.39      1.05 o 
   5  -6   3      129.50      118.64      3.10 o 
   6  -6   3       58.99       59.61      3.48 o 
   7  -6   3       38.48       34.54      2.00 o 
   8  -6   3        0.38        2.65      1.09 o 
   9  -6   3      127.96      118.09      6.75 o 
  10  -6   3      106.27      116.14      6.52 o 
  11  -6   3        8.16        8.62      2.10 o 
 -11  -5   3      103.86      107.31      2.17 o 
 -10  -5   3       24.51       28.14      1.48 o 
  -9  -5   3       54.46       47.08      4.48 o 
  -8  -5   3      225.80      213.73     11.81 o 
  -7  -5   3       65.98       70.34      2.33 o 
  -6  -5   3      687.37      688.88      6.72 o 
  -5  -5   3      275.94      291.77      3.61 o 
  -4  -5   3       34.00       27.00      1.12 o 
  -3  -5   3      434.44      426.46      5.90 o 
  -2  -5   3       66.79       71.38      5.99 o 
  -1  -5   3        2.17        5.81      2.30 o 
   0  -5   3        8.39        4.11      1.17 o 
   1  -5   3        7.31        8.35      2.12 o 
   2  -5   3        9.98        9.16      1.44 o 
   3  -5   3       71.26       55.92      5.28 o 
   4  -5   3      804.47      800.50     11.66 o 
   5  -5   3     1541.96     1543.87     22.91 o 
   6  -5   3      134.98      138.94      3.15 o 
   7  -5   3      274.21      252.85      5.67 o 
   8  -5   3        1.10        0.21      0.68 o 
   9  -5   3        5.28        9.90      1.37 o 
  10  -5   3        3.93        3.17      0.93 o 
  11  -5   3       39.13       60.72      4.28 o 
 -11  -4   3       18.62       20.19      1.08 o 
 -10  -4   3       14.54       13.44      1.09 o 
  -9  -4   3      149.71      143.52      7.73 o 
  -8  -4   3       77.78       79.44      2.24 o 
  -7  -4   3      289.33      284.36      3.65 o 
  -6  -4   3      130.19      131.63      2.18 o 
  -5  -4   3       46.84       46.64      1.52 o 
  -4  -4   3      279.97      255.89      4.77 o 
  -3  -4   3      752.10      705.79     19.30 o 
  -2  -4   3      265.61      250.23      5.68 o 
  -1  -4   3     2481.12     2621.25     30.91 o 
   0  -4   3     1283.54     1181.09     18.58 o 
   1  -4   3      905.89      898.66     15.85 o 
   2  -4   3        0.51        4.01      1.34 o 
   3  -4   3      320.61      303.67      9.66 o 
   4  -4   3     1071.85     1030.13     24.81 o 
   5  -4   3       17.67       22.27      0.93 o 
   6  -4   3      571.87      578.44      5.57 o 
   7  -4   3      174.74      190.67      2.96 o 
   8  -4   3        4.82        3.61      0.68 o 
   9  -4   3      135.52      126.52      2.68 o 
  10  -4   3        2.56        2.15      0.64 o 
  11  -4   3       36.33       40.97      3.35 o 
 -12  -3   3        0.91        0.09      0.49 o 
 -11  -3   3       47.30       47.09      1.87 o 
 -10  -3   3       64.51       59.96      2.16 o 
  -9  -3   3        2.23        5.63      2.41 o 
  -8  -3   3       73.60       68.14      2.28 o 
  -7  -3   3      265.15      296.78      3.87 o 
  -6  -3   3       55.02       49.84      1.28 o 
  -5  -3   3      609.40      700.63      8.99 o 
  -4  -3   3      209.26      236.50     11.65 o 
  -3  -3   3     1145.69     1171.04     23.15 o 
  -2  -3   3      193.57      201.69      8.74 o 
  -1  -3   3     2169.55     1988.45     25.63 o 
   0  -3   3      559.87      510.18     11.81 o 
   1  -3   3      169.53      176.96      6.92 o 
   2  -3   3     1030.68      956.13     16.34 o 
   3  -3   3      580.30      588.75     13.77 o 
   4  -3   3        0.18        2.78      1.47 o 
   5  -3   3       29.17       25.10      0.81 o 
   6  -3   3        0.68        0.67      0.76 o 
   7  -3   3        0.27        0.93      0.46 o 
   8  -3   3      127.60      114.90      2.18 o 
   9  -3   3      201.29      211.33      3.40 o 
  10  -3   3        1.76        2.19      0.60 o 
  11  -3   3        3.04        2.94      0.76 o 
 -12  -2   3       80.68       81.55      5.07 o 
 -11  -2   3      223.55      223.32      3.79 o 
 -10  -2   3       45.12       43.07      1.87 o 
  -9  -2   3      303.45      298.69      6.90 o 
  -8  -2   3      104.14      101.88      2.81 o 
  -7  -2   3      131.55      137.49      3.89 o 
  -6  -2   3      110.36      100.34      1.66 o 
  -5  -2   3      355.73      364.15     15.22 o 
  -4  -2   3      152.88      125.38      8.12 o 
  -3  -2   3      160.66      151.52      7.92 o 
  -2  -2   3     2062.64     1874.60     25.13 o 
  -1  -2   3      478.61      458.66     10.90 o 
   0  -2   3     2484.36     2389.67     24.20 o 
   1  -2   3     3910.81     3708.54     30.39 o 
   2  -2   3       93.26      102.73      5.44 o 
   3  -2   3      337.15      316.30     10.56 o 
   4  -2   3      269.29      258.16     10.77 o 
   5  -2   3       55.43       62.23      1.37 o 
   6  -2   3        1.05        2.48      0.43 o 
   7  -2   3       42.28       43.92      1.17 o 
   8  -2   3       64.88       66.39      1.66 o 
   9  -2   3       73.06       72.38      1.77 o 
  10  -2   3       87.17       87.13      2.07 o 
  11  -2   3        7.93        6.87      0.59 o 
 -12  -1   3       76.15       75.70      2.15 o 
 -11  -1   3       67.95       69.80      2.20 o 
 -10  -1   3        6.31        6.69      1.89 o 
  -9  -1   3        6.08        7.79      0.91 o 
  -8  -1   3        6.26        7.60      1.11 o 
  -7  -1   3      567.21      595.65      8.94 o 
  -6  -1   3      189.64      222.10      5.24 o 
  -5  -1   3      444.04      425.77     15.95 o 
  -4  -1   3      103.33      105.94      7.12 o 
  -3  -1   3     3034.57     2765.51     31.85 o 
  -2  -1   3     4441.87     4126.44    133.76 o 
  -1  -1   3     4479.71     4109.08     30.73 o 
   0  -1   3     6990.10     6480.58     38.44 o 
   1  -1   3     1120.19     1047.66     16.10 o 
   2  -1   3     1724.88     1642.43     22.02 o 
   3  -1   3      520.50      509.28     14.00 o 
   4  -1   3       50.38       59.38      5.51 o 
   5  -1   3        0.77        0.52      0.31 o 
   6  -1   3      103.00       97.36      1.69 o 
   7  -1   3      415.94      380.50      5.69 o 
   8  -1   3     1709.28     1750.08     13.05 o 
   9  -1   3      838.84      893.59      5.89 o 
  10  -1   3        6.27        3.47      0.52 o 
  11  -1   3        8.36        8.35      0.89 o 
 -13   0   3       20.77       20.88      1.49 o 
 -12   0   3       68.41       71.22      2.20 o 
 -11   0   3       35.24       36.83      1.44 o 
 -10   0   3       59.71       59.06      1.79 o 
  -9   0   3       86.19       85.37      2.08 o 
  -8   0   3      328.36      320.47      4.56 o 
  -7   0   3       42.17       39.92      1.17 o 
  -6   0   3      494.80      525.67     19.35 o 
  -5   0   3        3.38        2.94      2.32 o 
  -4   0   3      190.21      203.98      9.44 o 
  -3   0   3      180.10      142.84      6.94 o 
  -2   0   3     1084.45     1010.51     14.63 o 
  -1   0   3       66.48       65.58      3.77 o 
   0   0   3     1068.29     1038.79     14.92 o 
   1   0   3      209.64      203.10      7.24 o 
   2   0   3      117.80      105.76      5.92 o 
   3   0   3       39.14       49.64      4.73 o 
   4   0   3       59.80       63.34      5.84 o 
   5   0   3      341.98      365.86      3.39 o 
   6   0   3      456.50      441.89      3.53 o 
   7   0   3       37.88       36.64      1.20 o 
   8   0   3       42.27       44.52      1.45 o 
   9   0   3       42.84       45.74      1.40 o 
  10   0   3       14.57       15.01      1.10 o 
  11   0   3        2.14        1.95      0.72 o 
 -13   1   3        3.13        2.12      0.74 o 
 -12   1   3        0.00        0.23      0.46 o 
 -11   1   3      298.43      305.98      4.04 o 
 -10   1   3     1644.70     1712.29     12.20 o 
  -9   1   3     1377.56     1331.55     20.87 o 
  -8   1   3        3.36        2.69      0.49 o 
  -7   1   3      136.15      125.02      2.38 o 
  -6   1   3       30.13       31.18      4.86 o 
  -5   1   3      196.05      202.27      5.53 o 
  -4   1   3     1481.18     1475.41     14.17 o 
  -3   1   3       23.85       18.97      1.63 o 
  -2   1   3     4346.24     4104.10     33.69 o 
  -1   1   3     7079.75     6933.02     36.61 o 
   0   1   3     3586.64     3549.66     27.82 o 
   1   1   3     5061.57     5144.18     37.57 o 
   2   1   3      543.25      575.04     14.50 o 
   3   1   3        8.53       10.09      2.74 o 
   4   1   3      726.46      736.18     20.64 o 
   5   1   3       43.55       39.26      1.09 o 
   6   1   3      289.41      306.80      2.99 o 
   7   1   3        5.72        5.61      0.66 o 
   8   1   3        6.15        5.43      0.76 o 
   9   1   3       58.51       64.99      1.87 o 
  10   1   3      144.59      158.68      2.86 o 
  11   1   3        1.14        0.01      0.56 o 
 -13   2   3       62.83       64.84      2.73 o 
 -12   2   3       36.13       35.85      1.06 o 
 -11   2   3        6.42        4.20      0.65 o 
 -10   2   3       88.00       86.48      2.12 o 
  -9   2   3      109.41      109.05      2.08 o 
  -8   2   3       21.34       21.13      1.03 o 
  -7   2   3       57.84       73.07      1.41 o 
  -6   2   3      142.68      133.73      5.71 o 
  -5   2   3        0.27        1.73      1.44 o 
  -4   2   3      156.26      137.55      5.44 o 
  -3   2   3     2140.74     2054.15     16.61 o 
  -2   2   3      574.24      553.96     12.17 o 
  -1   2   3     5168.18     5264.32     23.86 o 
   0   2   3     1627.61     1560.95     19.28 o 
   1   2   3      382.53      370.35     10.74 o 
   2   2   3       34.78       29.74      3.67 o 
   3   2   3      288.77      260.79     11.65 o 
   4   2   3      114.65      137.58      2.83 o 
   5   2   3      125.56      114.96      1.89 o 
   6   2   3      213.22      210.51      2.85 o 
   7   2   3        4.69        4.55      0.59 o 
   8   2   3      229.43      241.54      3.88 o 
   9   2   3        1.99        1.50      0.54 o 
  10   2   3      302.39      321.62      3.97 o 
  11   2   3       48.73       54.14      2.30 o 
 -13   3   3       42.52       43.33      1.74 o 
 -12   3   3        5.50        4.84      0.69 o 
 -11   3   3       34.27       34.37      1.40 o 
 -10   3   3      223.88      207.59      2.37 o 
  -9   3   3        6.12        5.67      0.60 o 
  -8   3   3        1.19        1.11      0.34 o 
  -7   3   3        5.79        4.18      0.35 o 
  -6   3   3      125.04      105.03      2.79 o 
  -5   3   3     1015.58     1046.60     18.65 o 
  -4   3   3       45.92       42.11      2.63 o 
  -3   3   3     1529.42     1461.24     45.95 o 
  -2   3   3        9.65        7.52      0.99 o 
  -1   3   3     2195.15     2101.78     19.61 o 
   0   3   3      775.55      773.19     14.18 o 
   1   3   3      583.98      637.82     15.07 o 
   2   3   3      529.68      557.36     15.84 o 
   3   3   3      386.66      454.74     16.00 o 
   4   3   3      435.29      468.34      5.11 o 
   5   3   3      178.92      209.44      2.79 o 
   6   3   3      172.47      176.20      2.92 o 
   7   3   3        0.06        0.48      0.45 o 
   8   3   3       13.67       11.73      0.87 o 
   9   3   3      125.64      118.86      2.03 o 
  10   3   3       14.48       17.82      1.03 o 
 -13   4   3        2.10        3.01      0.63 o 
 -12   4   3        7.81        7.50      0.62 o 
 -11   4   3        3.82        3.36      0.59 o 
 -10   4   3       55.72       52.12      1.29 o 
  -9   4   3       49.96       54.35      1.61 o 
  -8   4   3       24.82       21.38      0.88 o 
  -7   4   3      613.22      599.38      4.34 o 
  -6   4   3      560.07      574.58     10.82 o 
  -5   4   3      349.04      305.99     11.31 o 
  -4   4   3      152.57      132.73      7.26 o 
  -3   4   3      573.33      624.69     15.11 o 
  -2   4   3       13.72       15.85      1.77 o 
  -1   4   3     3473.76     3497.26     48.42 o 
   0   4   3      287.81      314.12      7.05 o 
   1   4   3      971.57      969.68     19.78 o 
   2   4   3       31.88       37.97      4.62 o 
   3   4   3      200.98      190.72     19.61 o 
   4   4   3      688.72      653.85      9.37 o 
   5   4   3        3.65        2.26      0.59 o 
   6   4   3       41.75       43.55      1.32 o 
   7   4   3      307.61      301.05      3.30 o 
   8   4   3        0.42       -0.11      0.44 o 
   9   4   3       47.92       46.67      1.20 o 
  10   4   3      122.64      134.93      4.06 o 
 -13   5   3        3.61        6.13      1.59 o 
 -12   5   3        1.10        0.62      0.50 o 
 -11   5   3       88.96       84.05      1.85 o 
 -10   5   3       60.71       68.09      1.80 o 
  -9   5   3       92.67       76.50      1.70 o 
  -8   5   3      416.57      419.59      4.92 o 
  -7   5   3      377.65      399.57      3.27 o 
  -6   5   3     1749.18     1795.75     17.69 o 
  -5   5   3       28.03       33.69      1.37 o 
  -4   5   3       32.68       29.40      3.93 o 
  -3   5   3       12.80       12.86      2.80 o 
  -2   5   3       17.48       16.59      2.91 o 
  -1   5   3        0.55        0.58      1.10 o 
   0   5   3        0.25        0.74      1.39 o 
   1   5   3      495.05      481.86     14.74 o 
   2   5   3       34.82       31.18      1.39 o 
   3   5   3        0.40        0.34      0.84 o 
   4   5   3      752.49      752.37      9.68 o 
   5   5   3      136.18      136.40      2.43 o 
   6   5   3        5.14        5.47      0.61 o 
   7   5   3      116.43      106.23      1.80 o 
   8   5   3        6.71        4.13      0.46 o 
   9   5   3       67.44       68.98      1.49 o 
 -13   6   3        0.80        2.60      1.38 o 
 -12   6   3        5.06        3.61      0.58 o 
 -11   6   3      178.95      171.33      3.23 o 
 -10   6   3        1.49        2.96      0.55 o 
  -9   6   3       13.88       10.43      0.76 o 
  -8   6   3       42.68       41.65      1.37 o 
  -7   6   3      213.24      210.14      2.96 o 
  -6   6   3      123.91      119.11      1.72 o 
  -5   6   3       24.40       22.30      0.76 o 
  -4   6   3       30.22       34.11      1.21 o 
  -3   6   3     2710.66     2992.18    159.83 o 
  -2   6   3       13.47       17.26      3.10 o 
  -1   6   3        0.59        0.53      0.43 o 
   0   6   3      212.00      206.85      2.22 o 
   1   6   3       87.29       87.89      1.55 o 
   2   6   3       67.51       79.90      2.00 o 
   3   6   3     1021.37      973.53      7.94 o 
   4   6   3       26.94       25.45      1.53 o 
   5   6   3       86.73       83.27      1.84 o 
   6   6   3        1.46        1.51      0.43 o 
   7   6   3        3.19        2.29      0.48 o 
   8   6   3       62.15       53.67      1.33 o 
   9   6   3        7.70        5.13      1.06 o 
 -12   7   3        0.51        4.97      1.79 o 
 -11   7   3       49.92       44.39      1.84 o 
 -10   7   3      103.26       86.96      2.30 o 
  -9   7   3        9.83       10.79      0.84 o 
  -8   7   3       15.64       14.15      0.79 o 
  -7   7   3     1020.61      940.04      5.38 o 
  -6   7   3      744.17      738.64      8.14 o 
  -5   7   3       23.87       22.96      0.98 o 
  -4   7   3      385.87      396.93      5.00 o 
  -3   7   3      682.80      698.21     11.81 o 
  -2   7   3       16.16       23.84      0.94 o 
  -1   7   3      264.21      257.26      2.60 o 
   0   7   3      107.36       94.95      1.66 o 
   1   7   3        6.86        6.63      0.63 o 
   2   7   3      368.75      352.50      4.62 o 
   3   7   3     1594.03     1544.93      9.98 o 
   4   7   3      507.10      496.17      8.30 o 
   5   7   3       95.89       90.80      1.90 o 
   6   7   3       75.54       65.03      1.38 o 
   7   7   3       16.45       12.38      0.67 o 
   8   7   3       56.86       49.78      1.39 o 
 -12   8   3        1.96        2.31      0.59 o 
 -11   8   3        7.67       11.66      0.79 o 
 -10   8   3       82.46       84.60      1.96 o 
  -9   8   3        3.92        4.28      0.71 o 
  -8   8   3       12.01       12.73      0.89 o 
  -7   8   3      438.67      423.46      4.38 o 
  -6   8   3        0.00        0.71      0.44 o 
  -5   8   3      633.88      655.81      4.59 o 
  -4   8   3      141.73      125.55      2.08 o 
  -3   8   3      538.40      525.98      4.67 o 
  -2   8   3      116.61      131.17      2.27 o 
  -1   8   3      316.58      323.91      3.58 o 
   0   8   3      152.70      151.12      2.57 o 
   1   8   3     1269.28     1231.97      7.58 o 
   2   8   3      370.35      365.55      4.96 o 
   3   8   3       30.86       36.64      1.72 o 
   4   8   3      199.44      194.44      2.70 o 
   5   8   3      119.33      134.30      1.94 o 
   6   8   3       77.96       78.57      1.82 o 
   7   8   3        1.85        1.49      0.46 o 
 -11   9   3        4.09        3.23      0.62 o 
 -10   9   3        0.89        0.55      0.38 o 
  -9   9   3       45.91       46.60      1.34 o 
  -8   9   3        0.57        0.50      0.45 o 
  -7   9   3        6.00        7.32      0.62 o 
  -6   9   3      516.86      506.26      3.97 o 
  -5   9   3      242.15      236.25      3.02 o 
  -4   9   3      248.55      251.15      3.94 o 
  -3   9   3       52.84       44.67      1.27 o 
  -2   9   3       12.57       11.66      0.96 o 
  -1   9   3      157.48      146.89      3.07 o 
   0   9   3      172.75      159.33      2.85 o 
   1   9   3       40.16       36.40      1.67 o 
   2   9   3      194.16      198.93      3.74 o 
   3   9   3        0.67        1.42      0.56 o 
   4   9   3      138.86      148.30      2.32 o 
   5   9   3       24.72       23.87      0.89 o 
   6   9   3        4.09        5.35      0.47 o 
 -11  10   3       26.25       24.20      1.12 o 
 -10  10   3        7.77        8.49      0.77 o 
  -9  10   3       82.19       75.79      1.76 o 
  -8  10   3       40.43       42.52      1.41 o 
  -7  10   3       35.22       30.85      1.10 o 
  -6  10   3      430.70      432.37      4.71 o 
  -5  10   3      397.93      405.42      5.30 o 
  -4  10   3       41.01       49.00      1.87 o 
  -3  10   3      142.80      158.67      2.67 o 
  -2  10   3      213.14      213.04      3.76 o 
  -1  10   3        7.63       10.98      1.42 o 
   0  10   3      101.67      109.47      2.78 o 
   1  10   3       71.65       69.13      9.51 o 
   2  10   3       51.74       54.38      2.34 o 
   3  10   3        0.68       -0.12      0.57 o 
   4  10   3      148.32      152.29      4.02 o 
   5  10   3       12.53       11.16      0.68 o 
 -10  11   3       10.68        9.24      0.80 o 
  -9  11   3       37.30       41.47      2.14 o 
  -8  11   3       57.74       58.63      2.40 o 
  -7  11   3       28.78       26.90      1.11 o 
  -6  11   3      199.78      185.93      6.36 o 
  -5  11   3       11.47       10.50      0.93 o 
  -4  11   3        7.80       10.02      0.93 o 
  -3  11   3      355.33      356.36      4.66 o 
  -2  11   3      197.97      184.48      3.45 o 
  -1  11   3       66.26       73.29      2.22 o 
   0  11   3      207.69      210.44      6.22 o 
   1  11   3       98.36      104.03      4.52 o 
   2  11   3        2.43        1.62      0.68 o 
   3  11   3       13.09       13.06      0.84 o 
   4  11   3        0.10       -0.26      0.48 o 
  -9  12   3        2.55        2.13      0.46 o 
  -8  12   3        7.17        4.45      0.81 o 
  -7  12   3       19.39       18.64      0.93 o 
  -6  12   3        3.81        5.05      0.62 o 
  -5  12   3        0.64        1.38      0.49 o 
  -4  12   3      183.98      194.52      4.12 o 
  -3  12   3        1.42        3.78      0.65 o 
  -2  12   3        6.94        5.40      0.74 o 
  -1  12   3       16.17       12.90      1.57 o 
   0  12   3        3.70        5.07      0.83 o 
   1  12   3        2.41        1.85      0.48 o 
   2  12   3       52.63       48.05      1.86 o 
  -7  13   3      106.43      109.70      3.32 o 
  -6  13   3       11.21       11.56      0.87 o 
  -5  13   3       28.13       24.49      1.28 o 
  -4  13   3       11.12       10.35      0.81 o 
  -3  13   3        2.21        3.06      0.92 o 
  -2  13   3       12.84        8.87      0.78 o 
  -1  13   3      195.69      193.10      3.65 o 
   0  13   3       31.68       34.45      1.31 o 
  -1 -13   4        1.54        1.82      0.69 o 
   0 -13   4       10.17        8.38      0.78 o 
   1 -13   4       70.54       54.84      2.89 o 
   2 -13   4       59.81       52.07      2.66 o 
   3 -13   4       73.67       74.49      2.07 o 
   4 -13   4       27.46       33.57      2.49 o 
   5 -13   4        2.43        5.59      0.93 o 
  -4 -12   4        3.93        3.50      0.60 o 
  -3 -12   4       50.38       50.08      1.46 o 
  -2 -12   4        1.10        2.71      0.43 o 
  -1 -12   4      104.30      101.64      2.46 o 
   0 -12   4       21.06       22.08      1.68 o 
   1 -12   4        2.32        2.31      0.61 o 
   2 -12   4      360.79      374.52      4.65 o 
   3 -12   4       39.94       44.31      2.06 o 
   4 -12   4       54.03       51.74      5.06 o 
   5 -12   4       14.27       15.13      1.24 o 
   6 -12   4       33.63       37.10      8.43 o 
   7 -12   4       61.91       70.17      2.63 o 
  -5 -11   4        4.89        4.79      0.50 o 
  -4 -11   4        2.23        1.00      0.38 o 
  -3 -11   4       27.03       20.26      1.01 o 
  -2 -11   4        2.99        3.21      0.65 o 
  -1 -11   4       51.16       49.64      1.47 o 
   0 -11   4       63.25       66.61      2.72 o 
   1 -11   4        1.92        1.31      0.59 o 
   2 -11   4       15.17       14.86      1.29 o 
   3 -11   4        0.67        0.52      0.47 o 
   4 -11   4      158.05      160.39      4.22 o 
   5 -11   4        1.04        1.77      0.57 o 
   6 -11   4        3.12        3.78      0.59 o 
   7 -11   4       50.46       44.04      1.36 o 
   8 -11   4       29.48       23.27      2.07 o 
  -7 -10   4        0.08        0.18      0.69 o 
  -6 -10   4       47.73       51.17      1.78 o 
  -5 -10   4       14.51       18.36      0.87 o 
  -4 -10   4      624.94      617.67      5.00 o 
  -3 -10   4        4.97        4.54      0.53 o 
  -2 -10   4      136.27      137.00      2.42 o 
  -1 -10   4        9.89        9.83      0.71 o 
   0 -10   4      234.91      237.81      6.58 o 
   1 -10   4      284.03      316.86      8.98 o 
   2 -10   4      149.05      152.43      4.78 o 
   3 -10   4      129.39      137.55      2.96 o 
   4 -10   4      115.06      128.96      2.85 o 
   5 -10   4      184.53      204.57      4.62 o 
   6 -10   4       93.58       89.56      2.81 o 
   7 -10   4        3.50        2.67      0.52 o 
   8 -10   4      302.23      347.99     10.01 o 
   9 -10   4        4.18        3.42      1.05 o 
  -8  -9   4       79.00       98.27      2.16 o 
  -7  -9   4       39.10       35.54      1.56 o 
  -6  -9   4       18.34       18.00      0.92 o 
  -5  -9   4      362.68      377.63      5.55 o 
  -4  -9   4      471.32      475.00      4.41 o 
  -3  -9   4      701.41      746.38     11.32 o 
  -2  -9   4      327.55      345.87      4.42 o 
  -1  -9   4       26.23       24.59      1.14 o 
   0  -9   4       19.10       15.91      1.08 o 
   1  -9   4        0.00        0.07      0.85 o 
   2  -9   4      138.98      127.83      5.12 o 
   3  -9   4      194.31      194.86      3.00 o 
   4  -9   4       47.14       47.12      2.32 o 
   5  -9   4     2711.49     2677.35     41.69 o 
   6  -9   4      301.68      310.50      8.08 o 
   7  -9   4        1.75        0.60      0.69 o 
   8  -9   4       32.97       32.89      1.97 o 
   9  -9   4       15.47       15.48      1.53 o 
  -9  -8   4        4.19        3.86      0.70 o 
  -8  -8   4        0.06        0.77      0.68 o 
  -7  -8   4        5.46        5.52      0.89 o 
  -6  -8   4      460.01      448.23      5.36 o 
  -5  -8   4        7.57        6.80      0.83 o 
  -4  -8   4      428.74      413.98      6.05 o 
  -3  -8   4      197.07      196.74      3.82 o 
  -2  -8   4      205.03      201.95      3.86 o 
  -1  -8   4      170.03      181.24      3.25 o 
   0  -8   4       53.60       55.45      1.92 o 
   1  -8   4      479.49      464.53      4.71 o 
   2  -8   4       82.20       86.31      1.94 o 
   3  -8   4        2.89        1.90      0.54 o 
   4  -8   4       24.94       22.67      1.46 o 
   5  -8   4      280.47      282.67      5.42 o 
   6  -8   4       51.09       48.94      2.26 o 
   7  -8   4       76.38       69.21      2.56 o 
   8  -8   4        8.12        6.80      1.99 o 
   9  -8   4       73.64       91.20      5.44 o 
  10  -8   4        1.03        3.44      1.72 o 
  -9  -7   4        5.56        4.65      0.67 o 
  -8  -7   4        2.32        1.68      0.71 o 
  -7  -7   4      128.62      133.01      2.46 o 
  -6  -7   4       49.88       52.97      1.58 o 
  -5  -7   4      563.48      564.29      5.52 o 
  -4  -7   4       73.35       85.69      2.13 o 
  -3  -7   4      105.40       91.09      2.11 o 
  -2  -7   4       71.17       67.10      2.50 o 
  -1  -7   4      694.84      737.49      6.64 o 
   0  -7   4       60.84       57.44      1.61 o 
   1  -7   4       59.41       56.30      1.73 o 
   2  -7   4       21.82       26.31      1.17 o 
   3  -7   4       38.28       44.77      1.84 o 
   4  -7   4        0.20       -0.04      0.48 o 
   5  -7   4      158.67      160.21      3.06 o 
   6  -7   4       93.40       78.71      2.31 o 
   7  -7   4        0.06       -0.24      1.54 o 
   8  -7   4      123.24      111.37      6.24 o 
   9  -7   4        4.14        2.78      1.95 o 
  10  -7   4        2.49       -1.02      1.77 o 
 -10  -6   4        1.21        1.64      0.32 o 
  -9  -6   4       72.58       75.57      4.73 o 
  -8  -6   4        3.03        2.53      0.70 o 
  -7  -6   4      105.01       94.73      2.12 o 
  -6  -6   4      157.68      158.08      4.45 o 
  -5  -6   4       12.01       10.45      0.90 o 
  -4  -6   4      193.38      182.34      2.98 o 
  -3  -6   4       64.58       62.38      3.34 o 
  -2  -6   4      543.75      506.82     12.90 o 
  -1  -6   4      111.26      117.10      1.99 o 
   0  -6   4        3.43        7.26      0.60 o 
   1  -6   4      195.70      209.60      3.53 o 
   2  -6   4        5.98        5.85      0.75 o 
   3  -6   4      328.05      329.87      6.48 o 
   4  -6   4      807.35      783.08      7.49 o 
   5  -6   4      463.52      454.83      7.68 o 
   6  -6   4       99.98       94.28      3.85 o 
   7  -6   4       67.84       50.95      7.22 o 
   8  -6   4       28.43       34.65      3.81 o 
   9  -6   4       34.94       34.17      3.89 o 
  10  -6   4       59.44       67.12      4.82 o 
  11  -6   4       65.21      119.13      5.40 o 
 -11  -5   4       35.19       30.88      1.71 o 
 -10  -5   4       65.74       49.36      1.85 o 
  -9  -5   4       39.66       31.23      1.73 o 
  -8  -5   4      150.61      141.18      4.98 o 
  -7  -5   4      107.97      114.02      2.51 o 
  -6  -5   4       17.92       19.76      1.00 o 
  -5  -5   4     1289.42     1343.90     19.66 o 
  -4  -5   4       34.31       38.31      1.54 o 
  -3  -5   4       35.31       33.81      2.78 o 
  -2  -5   4      267.29      281.71      5.59 o 
  -1  -5   4      243.49      255.65      7.10 o 
   0  -5   4     2306.75     2755.48     35.65 o 
   1  -5   4      869.44      891.25     18.20 o 
   2  -5   4       10.24       17.50      2.59 o 
   3  -5   4       49.73       57.79      1.92 o 
   4  -5   4      109.00      115.49      2.39 o 
   5  -5   4      461.64      485.58      8.25 o 
   6  -5   4       46.73       43.01      1.52 o 
   7  -5   4      389.13      383.12      6.90 o 
   8  -5   4      770.88      737.77     12.58 o 
   9  -5   4      164.36      168.38      7.81 o 
  10  -5   4        5.33        6.33      2.01 o 
  11  -5   4        0.89        2.70      1.43 o 
 -11  -4   4      209.35      211.22      7.14 o 
 -10  -4   4       54.20       64.22      2.46 o 
  -9  -4   4       11.06       16.74      4.74 o 
  -8  -4   4       81.89       87.40      2.72 o 
  -7  -4   4      277.94      286.05      3.36 o 
  -6  -4   4       24.69       24.17      1.04 o 
  -5  -4   4      349.64      354.90      6.05 o 
  -4  -4   4      344.91      366.76      4.09 o 
  -3  -4   4      223.75      221.82     11.42 o 
  -2  -4   4      219.75      227.70     10.82 o 
  -1  -4   4       55.19       57.02      5.19 o 
   0  -4   4        9.25        8.57      2.11 o 
   1  -4   4      122.95      118.96      6.65 o 
   2  -4   4      904.03      931.53     18.63 o 
   3  -4   4        6.50        1.16      1.21 o 
   4  -4   4      801.93      771.54      5.18 o 
   5  -4   4       17.42       20.92      0.96 o 
   6  -4   4      701.22      691.41      6.01 o 
   7  -4   4      119.19      124.78      2.48 o 
   8  -4   4       11.79       11.59      0.89 o 
   9  -4   4        0.07        0.11      0.52 o 
  10  -4   4       23.23       28.72      3.29 o 
  11  -4   4       30.09       37.62      2.98 o 
 -12  -3   4       38.66       33.70      1.25 o 
 -11  -3   4      192.73      194.88      6.69 o 
 -10  -3   4      104.51       99.18      2.28 o 
  -9  -3   4      310.17      280.53      6.62 o 
  -8  -3   4       91.22       94.30      2.76 o 
  -7  -3   4      141.12      137.69      2.65 o 
  -6  -3   4      637.00      720.65      9.88 o 
  -5  -3   4     1586.42     1569.06     14.11 o 
  -4  -3   4      122.24      136.47      9.27 o 
  -3  -3   4      294.75      263.05     11.74 o 
  -2  -3   4      159.42      168.49      8.84 o 
  -1  -3   4      187.89      186.05      8.38 o 
   0  -3   4     1339.76     1315.89     21.64 o 
   1  -3   4      525.34      542.67     13.79 o 
   2  -3   4        4.99       15.12      2.46 o 
   3  -3   4      428.39      396.74     12.96 o 
   4  -3   4      870.92      929.81     10.70 o 
   5  -3   4     1277.44     1340.33      9.46 o 
   6  -3   4     1114.21     1043.74      5.82 o 
   7  -3   4        3.18        4.69      0.92 o 
   8  -3   4     1296.69     1282.64      8.96 o 
   9  -3   4       35.21       34.77      1.46 o 
  10  -3   4       71.74       74.82      2.23 o 
  11  -3   4       13.48       11.29      1.62 o 
 -12  -2   4       20.01       18.74      1.05 o 
 -11  -2   4       13.90       14.56      1.09 o 
 -10  -2   4       84.43       84.90      2.51 o 
  -9  -2   4       24.47       25.58      2.18 o 
  -8  -2   4      506.88      496.06      5.82 o 
  -7  -2   4      153.15      154.49      2.04 o 
  -6  -2   4      415.63      401.22      6.23 o 
  -5  -2   4        1.24        1.19      1.87 o 
  -4  -2   4       51.35       55.44      5.76 o 
  -3  -2   4      268.90      228.68     10.43 o 
  -2  -2   4       11.30       11.74      1.78 o 
  -1  -2   4        0.05       -0.08      1.09 o 
   0  -2   4     1275.17     1245.80     20.50 o 
   1  -2   4      239.20      249.67      9.29 o 
   2  -2   4      218.25      220.61      9.15 o 
   3  -2   4       40.23       50.84      4.88 o 
   4  -2   4      377.19      418.08     15.11 o 
   5  -2   4      215.48      236.33      2.31 o 
   6  -2   4      303.98      290.33      3.40 o 
   7  -2   4      603.85      586.88      4.64 o 
   8  -2   4        7.23        8.29      0.74 o 
   9  -2   4       11.10       12.59      0.92 o 
  10  -2   4       51.90       52.95      1.89 o 
  11  -2   4       10.47       12.76      1.35 o 
 -12  -1   4       48.47       48.57      1.73 o 
 -11  -1   4       29.70       30.66      1.58 o 
 -10  -1   4     1901.90     1931.91     18.23 o 
  -9  -1   4      197.24      196.01      5.60 o 
  -8  -1   4        9.01       11.06      0.67 o 
  -7  -1   4        0.20        1.63      0.38 o 
  -6  -1   4       46.20       48.96      0.90 o 
  -5  -1   4      263.73      258.37     12.83 o 
  -4  -1   4        0.04        0.74      1.77 o 
  -3  -1   4       77.71       60.83      5.21 o 
  -2  -1   4     1678.97     1682.66     23.06 o 
  -1  -1   4      365.17      339.09     10.37 o 
   0  -1   4    10543.96    10240.22     56.59 o 
   1  -1   4      347.91      387.25     11.42 o 
   2  -1   4      643.40      650.16     15.83 o 
   3  -1   4      131.90       96.36      6.90 o 
   4  -1   4      152.13      155.38      9.66 o 
   5  -1   4       75.81       65.14      1.34 o 
   6  -1   4      215.58      195.29      2.39 o 
   7  -1   4      145.35      132.26      2.10 o 
   8  -1   4        2.12        2.28      0.54 o 
   9  -1   4      428.48      455.44      5.53 o 
  10  -1   4       27.06       28.81      1.61 o 
  11  -1   4       30.97       32.31      1.93 o 
 -13   0   4        6.00        4.45      0.79 o 
 -12   0   4       10.51       10.05      0.71 o 
 -11   0   4      241.25      246.44      3.59 o 
 -10   0   4      382.16      380.87      5.46 o 
  -9   0   4       22.05       20.22      1.05 o 
  -8   0   4      122.12      121.96      2.05 o 
  -7   0   4      413.79      446.32      3.09 o 
  -6   0   4      440.74      490.01      4.58 o 
  -5   0   4       70.26       73.88      6.79 o 
  -4   0   4      473.53      445.34     14.70 o 
  -3   0   4       82.50       75.98      3.68 o 
  -2   0   4      581.50      556.55     12.78 o 
  -1   0   4    11495.59    11150.89     57.00 o 
   0   0   4     1358.32     1329.06     19.95 o 
   1   0   4        4.21        6.26      1.86 o 
   2   0   4      191.93      179.11      8.72 o 
   3   0   4       12.85        7.21      2.43 o 
   4   0   4      796.73      808.80      8.20 o 
   5   0   4      408.00      415.64      4.21 o 
   6   0   4      195.75      189.04      2.47 o 
   7   0   4        3.33        2.59      0.55 o 
   8   0   4      733.03      788.96     13.50 o 
   9   0   4      259.82      268.97      4.04 o 
  10   0   4        4.10        4.38      0.67 o 
  11   0   4        2.12        2.42      0.69 o 
 -13   1   4        4.30        3.38      0.53 o 
 -12   1   4       11.54       10.34      0.68 o 
 -11   1   4      374.96      371.26      4.43 o 
 -10   1   4        8.13        7.45      0.84 o 
  -9   1   4      322.51      306.38      6.18 o 
  -8   1   4       81.34       71.36      1.40 o 
  -7   1   4       92.27       85.66      1.56 o 
  -6   1   4      272.76      295.81     14.80 o 
  -5   1   4       44.40       25.52      4.26 o 
  -4   1   4      383.54      379.99     13.35 o 
  -3   1   4      162.89      208.75      5.74 o 
  -2   1   4    10128.68     9806.70     51.23 o 
  -1   1   4      328.88      323.94      9.49 o 
   0   1   4     1079.94     1136.69     18.56 o 
   1   1   4       20.30       14.62      2.71 o 
   2   1   4       51.60       52.96      5.00 o 
   3   1   4      741.40      784.49     20.77 o 
   4   1   4      277.86      285.21      3.55 o 
   5   1   4       25.49       19.44      0.83 o 
   6   1   4       10.60       11.25      0.71 o 
   7   1   4      100.88      105.97      2.36 o 
   8   1   4     1714.42     1724.07     10.88 o 
   9   1   4       79.22       79.22      2.08 o 
  10   1   4      121.64      127.64      2.40 o 
 -13   2   4        9.04        9.48      1.13 o 
 -12   2   4        0.23        0.48      0.53 o 
 -11   2   4       16.56       14.68      1.32 o 
 -10   2   4       25.51       23.51      0.95 o 
  -9   2   4      508.64      497.76      5.79 o 
  -8   2   4      490.91      488.00      4.74 o 
  -7   2   4      417.52      469.04      5.40 o 
  -6   2   4      358.74      396.61      5.80 o 
  -5   2   4       22.03       53.19      8.84 o 
  -4   2   4      206.65      210.11      6.16 o 
  -3   2   4      306.23      325.32      6.33 o 
  -2   2   4     1209.12     1284.69     13.27 o 
  -1   2   4        1.23        1.43      0.96 o 
   0   2   4        6.79        5.81      1.79 o 
   1   2   4      701.73      678.14     16.38 o 
   2   2   4      112.63      125.30      7.99 o 
   3   2   4        5.72        3.76      2.01 o 
   4   2   4      503.43      493.86      3.44 o 
   5   2   4      163.98      161.64      2.18 o 
   6   2   4      522.39      508.93      4.25 o 
   7   2   4       24.20       25.49      1.06 o 
   8   2   4        0.51        1.10      0.48 o 
   9   2   4        5.00        3.66      0.57 o 
  10   2   4       27.71       32.28      1.44 o 
 -13   3   4        4.33        6.25      1.34 o 
 -12   3   4       36.96       37.84      1.44 o 
 -11   3   4       19.63       17.74      1.09 o 
 -10   3   4      962.18      943.08      7.43 o 
  -9   3   4       45.97       45.47      1.47 o 
  -8   3   4      740.56      730.35     10.47 o 
  -7   3   4     1016.71     1114.83     15.97 o 
  -6   3   4     1084.63     1167.87      8.73 o 
  -5   3   4      537.36      510.52     10.49 o 
  -4   3   4       16.56       12.78      1.80 o 
  -3   3   4      494.60      528.33      6.98 o 
  -2   3   4     1048.90     1101.09     24.99 o 
  -1   3   4      123.29      135.89      6.18 o 
   0   3   4       75.88       78.02      5.24 o 
   1   3   4      124.63      106.65      6.91 o 
   2   3   4       52.99       57.28      5.65 o 
   3   3   4     1001.28      966.36      7.17 o 
   4   3   4      338.28      397.01      4.90 o 
   5   3   4       10.52        7.95      0.54 o 
   6   3   4       33.61       37.35      1.18 o 
   7   3   4      277.06      274.29      3.67 o 
   8   3   4      109.44      104.63      1.97 o 
   9   3   4      236.98      258.87      4.51 o 
  10   3   4        7.81        6.58      0.64 o 
 -13   4   4       24.00       22.82      1.28 o 
 -12   4   4       67.76       66.81      1.73 o 
 -11   4   4        1.81        3.13      0.50 o 
 -10   4   4       25.26       27.84      0.99 o 
  -9   4   4       83.10       88.52      2.06 o 
  -8   4   4      673.87      674.97      4.29 o 
  -7   4   4        2.50        1.19      0.46 o 
  -6   4   4     1226.91     1211.76     13.97 o 
  -5   4   4       39.01       30.49      3.99 o 
  -4   4   4      760.78      774.18     18.03 o 
  -3   4   4      241.81      221.32      9.45 o 
  -2   4   4       13.35       16.85      1.66 o 
  -1   4   4      173.89      190.59      5.65 o 
   0   4   4       83.96       89.33      5.81 o 
   1   4   4      208.25      203.37      9.97 o 
   2   4   4      260.92      266.91      4.73 o 
   3   4   4      586.20      583.99      5.59 o 
   4   4   4        1.77        1.77      0.46 o 
   5   4   4      166.39      178.95      2.28 o 
   6   4   4       26.07       26.56      0.96 o 
   7   4   4        0.08        0.89      0.41 o 
   8   4   4       12.97       17.57      0.82 o 
   9   4   4       42.07       43.82      1.31 o 
 -13   5   4        1.59        1.19      1.21 o 
 -12   5   4        1.94        3.21      0.64 o 
 -11   5   4      213.11      190.16      2.80 o 
 -10   5   4      936.56      892.52      6.51 o 
  -9   5   4       99.08       96.89      2.17 o 
  -8   5   4       11.52       10.02      0.73 o 
  -7   5   4      259.73      277.83      3.28 o 
  -6   5   4       45.81       49.02      1.25 o 
  -5   5   4        0.16        0.17      0.44 o 
  -4   5   4        0.20       -0.68      1.49 o 
  -3   5   4      718.60      774.86     18.96 o 
  -2   5   4     2606.34     2717.73     35.10 o 
  -1   5   4      267.72      294.45      7.16 o 
   0   5   4      163.83      174.01      7.71 o 
   1   5   4       45.67       53.31      1.32 o 
   2   5   4       38.83       44.18      1.47 o 
   3   5   4      810.76      791.45      6.21 o 
   4   5   4        9.55        8.88      0.71 o 
   5   5   4        8.73        7.73      0.63 o 
   6   5   4       55.23       48.65      1.31 o 
   7   5   4       30.69       21.52      0.95 o 
   8   5   4       51.25       39.38      1.25 o 
   9   5   4       59.18       57.60      1.39 o 
 -13   6   4       75.94      124.88      5.59 o 
 -12   6   4       31.20       28.22      1.05 o 
 -11   6   4       67.57       56.72      1.54 o 
 -10   6   4       55.98       68.26      1.62 o 
  -9   6   4       54.83       56.06      1.67 o 
  -8   6   4      228.70      227.84      3.78 o 
  -7   6   4      880.48      864.66     11.41 o 
  -6   6   4      699.53      694.24      4.83 o 
  -5   6   4      590.73      608.47      6.42 o 
  -4   6   4       19.82       21.13      0.74 o 
  -3   6   4      122.63      144.77      2.06 o 
  -2   6   4        2.68        6.28      0.66 o 
  -1   6   4       46.42       53.07      1.29 o 
   0   6   4      398.77      367.33      3.43 o 
   1   6   4       75.90       81.35      1.80 o 
   2   6   4      186.78      178.08      3.05 o 
   3   6   4       80.18       74.21      1.84 o 
   4   6   4      412.45      405.87      5.18 o 
   5   6   4       66.54       57.51      1.37 o 
   6   6   4        0.25        0.32      0.42 o 
   7   6   4      125.70      130.41      2.21 o 
   8   6   4        1.83        3.52      0.42 o 
 -12   7   4       39.49       33.26      1.28 o 
 -11   7   4       11.02        7.38      0.92 o 
 -10   7   4       42.10       38.71      2.17 o 
  -9   7   4        0.05       -0.29      0.41 o 
  -8   7   4       43.86       37.90      1.43 o 
  -7   7   4       77.19       80.41      1.48 o 
  -6   7   4        0.54        0.32      0.36 o 
  -5   7   4       18.33       23.92      1.00 o 
  -4   7   4       35.86       42.96      1.03 o 
  -3   7   4       57.67       54.73      1.24 o 
  -2   7   4       46.29       42.09      1.22 o 
  -1   7   4      678.59      697.51      5.62 o 
   0   7   4       22.84       17.74      0.86 o 
   1   7   4      239.96      227.83      4.09 o 
   2   7   4       18.25       23.71      1.76 o 
   3   7   4      439.18      459.60      4.26 o 
   4   7   4        4.66        4.00      0.56 o 
   5   7   4      154.26      156.43      2.12 o 
   6   7   4       38.26       37.85      1.17 o 
   7   7   4        2.43        1.23      0.32 o 
 -12   8   4        0.28        0.78      0.50 o 
 -11   8   4      132.98      143.05      2.62 o 
 -10   8   4       72.10       66.95      2.00 o 
  -9   8   4       57.64       55.70      2.26 o 
  -8   8   4       75.26       74.96      1.94 o 
  -7   8   4      111.22      103.98      1.95 o 
  -6   8   4        3.69        3.66      0.46 o 
  -5   8   4        0.00        0.36      0.52 o 
  -4   8   4       43.37       44.32      1.55 o 
  -3   8   4      265.08      261.50      2.52 o 
  -2   8   4       45.54       45.32      1.36 o 
  -1   8   4       85.17       89.02      2.34 o 
   0   8   4      223.34      214.00      3.14 o 
   1   8   4      162.92      168.26      3.35 o 
   2   8   4      367.79      352.97      4.89 o 
   3   8   4       11.59        8.54      0.75 o 
   4   8   4      430.85      415.76      4.14 o 
   5   8   4        2.05        2.99      0.48 o 
   6   8   4       14.35       10.50      0.68 o 
   7   8   4        0.90       -0.30      0.68 o 
 -11   9   4        5.03        4.69      0.55 o 
 -10   9   4        3.43        3.87      0.59 o 
  -9   9   4        2.28        3.41      0.48 o 
  -8   9   4      422.32      429.06      4.26 o 
  -7   9   4     2487.13     2490.54     13.49 o 
  -6   9   4      168.18      176.53      2.11 o 
  -5   9   4      274.61      280.16      4.29 o 
  -4   9   4      143.33      139.33      3.89 o 
  -3   9   4        7.10        7.44      0.74 o 
  -2   9   4        6.39        5.04      0.63 o 
  -1   9   4       80.16       79.74      2.32 o 
   0   9   4      383.04      397.95      9.00 o 
   1   9   4      599.85      643.88      8.03 o 
   2   9   4      774.81      770.86      6.04 o 
   3   9   4      267.30      266.80      4.23 o 
   4   9   4        0.99        1.48      0.56 o 
   5   9   4        9.20        6.49      0.51 o 
   6   9   4        9.58       12.70      1.30 o 
 -11  10   4        4.84        4.87      0.88 o 
 -10  10   4      284.48      327.89      6.05 o 
  -9  10   4        6.49        8.05      0.75 o 
  -8  10   4      131.80      128.18      2.68 o 
  -7  10   4      234.99      250.19      3.79 o 
  -6  10   4      147.98      154.24      2.59 o 
  -5  10   4      152.12      164.16      5.10 o 
  -4  10   4      114.47      117.05      3.55 o 
  -3  10   4      468.15      516.95      5.60 o 
  -2  10   4      258.60      266.44      4.15 o 
  -1  10   4       17.74       16.49      0.96 o 
   0  10   4      214.30      204.83      5.33 o 
   1  10   4       74.09       67.65      2.55 o 
   2  10   4      454.41      455.64      6.37 o 
   3  10   4       34.49       39.95      1.44 o 
   4  10   4       49.15       52.52      1.45 o 
   5  10   4        5.23        9.62      1.21 o 
 -10  11   4       69.71       62.98      1.56 o 
  -9  11   4       60.19       57.57      2.05 o 
  -8  11   4       20.34       19.63      2.08 o 
  -7  11   4        3.76        3.89      0.62 o 
  -6  11   4      104.75       97.37      3.20 o 
  -5  11   4       26.81       28.14      1.14 o 
  -4  11   4       83.05       87.85      3.00 o 
  -3  11   4        4.30        4.10      0.71 o 
  -2  11   4       38.59       41.16      1.66 o 
  -1  11   4        1.78        1.99      1.06 o 
   0  11   4       18.15       15.54      1.89 o 
   1  11   4        8.64        4.42      0.55 o 
   2  11   4       17.17       12.40      0.88 o 
   3  11   4       16.75       16.54      1.25 o 
  -9  12   4      138.14      150.46      3.87 o 
  -8  12   4       35.70       37.32      3.68 o 
  -7  12   4       21.31       17.49      1.43 o 
  -6  12   4      102.07      109.27      2.76 o 
  -5  12   4       16.09       20.56      1.07 o 
  -4  12   4      248.68      268.39      4.68 o 
  -3  12   4        1.74        2.97      0.72 o 
  -2  12   4       49.48       51.82      1.89 o 
  -1  12   4       97.62       90.33      2.49 o 
   0  12   4        0.81        1.75      0.59 o 
   1  12   4       44.89       29.49      1.24 o 
   2  12   4        4.75        5.34      0.96 o 
  -7  13   4        5.48        7.89      0.93 o 
  -6  13   4       44.15       52.34      2.38 o 
  -5  13   4       59.53       59.10      6.47 o 
  -4  13   4       41.11       32.96      2.82 o 
  -3  13   4      117.09       89.68      3.09 o 
  -2  13   4        0.40        0.12      0.64 o 
  -1  13   4        0.59        1.48      0.71 o 
   0 -13   5       39.12       33.54      1.90 o 
   1 -13   5        0.04        0.14      0.64 o 
   2 -13   5       69.76       80.63      2.93 o 
   3 -13   5       49.06       49.16      1.76 o 
  -3 -12   5       26.01       28.84      1.16 o 
  -2 -12   5        1.13        1.53      0.44 o 
  -1 -12   5       65.72       75.03      2.42 o 
   0 -12   5        0.82        0.64      0.54 o 
   1 -12   5       10.31       11.89      0.81 o 
   2 -12   5        4.24        3.63      0.77 o 
   3 -12   5       42.90       43.16      1.93 o 
   4 -12   5       14.77       14.54      1.24 o 
   5 -12   5       17.60       15.69      1.97 o 
   6 -12   5       88.60       98.49      3.29 o 
  -5 -11   5        3.84        3.08      0.42 o 
  -4 -11   5       72.65       78.69      1.80 o 
  -3 -11   5        1.72        1.48      0.48 o 
  -2 -11   5       62.85       66.38      1.74 o 
  -1 -11   5       10.80       10.12      0.86 o 
   0 -11   5       58.09       54.53      1.89 o 
   1 -11   5      499.87      502.49      6.60 o 
   2 -11   5       47.80       41.28      2.19 o 
   3 -11   5      132.01      128.37      3.15 o 
   4 -11   5       20.56       17.32      1.17 o 
   5 -11   5       48.40       45.04      1.76 o 
   6 -11   5      113.14      116.98      3.06 o 
   7 -11   5       64.60       73.26      2.54 o 
  -6 -10   5        0.07        0.19      0.47 o 
  -5 -10   5       13.68       11.87      0.79 o 
  -4 -10   5        0.03        0.50      0.38 o 
  -3 -10   5       79.26       91.06      2.41 o 
  -2 -10   5       42.38       38.66      1.10 o 
  -1 -10   5      124.69      114.28      2.40 o 
   0 -10   5       62.53       72.42      2.18 o 
   1 -10   5       79.56       71.18      2.42 o 
   2 -10   5       66.43       66.98      8.02 o 
   3 -10   5      250.32      253.00     12.11 o 
   4 -10   5      166.23      167.43      4.49 o 
   5 -10   5       77.30       79.21      1.96 o 
   6 -10   5       25.42       25.03      1.15 o 
   7 -10   5        6.23        4.46      0.66 o 
   8 -10   5       81.02       80.94      2.41 o 
  -7  -9   5       17.01       17.96      1.13 o 
  -6  -9   5       49.86       47.40      1.35 o 
  -5  -9   5       38.91       44.79      1.33 o 
  -4  -9   5        0.13        0.39      0.47 o 
  -3  -9   5      404.76      436.58      5.63 o 
  -2  -9   5       67.90       63.69      1.82 o 
  -1  -9   5      275.73      290.77      5.22 o 
   0  -9   5       16.67       16.42      1.31 o 
   1  -9   5        0.19       -0.54      0.97 o 
   2  -9   5       56.25       58.22      2.34 o 
   3  -9   5        0.09        0.22      0.56 o 
   4  -9   5       30.14       29.39      1.26 o 
   5  -9   5        4.63        3.83      0.73 o 
   6  -9   5       51.50       48.87      1.71 o 
   7  -9   5       95.75       95.30      3.13 o 
   8  -9   5       33.42       37.82      1.89 o 
   9  -9   5       33.54       35.99      2.95 o 
  -8  -8   5       21.64       25.47      1.93 o 
  -7  -8   5      212.21      220.80      2.91 o 
  -6  -8   5       81.60       81.24      1.77 o 
  -5  -8   5       22.69       19.09      0.98 o 
  -4  -8   5       30.08       30.33      1.15 o 
  -3  -8   5      110.02      116.74      2.43 o 
  -2  -8   5      203.58      217.26      4.70 o 
  -1  -8   5       72.58       80.12      2.04 o 
   0  -8   5       15.21       16.93      2.24 o 
   1  -8   5        0.00        0.88      0.65 o 
   2  -8   5       12.54       11.78      0.93 o 
   3  -8   5      199.22      193.47      3.29 o 
   4  -8   5      144.14      130.93      3.98 o 
   5  -8   5      197.04      187.49      3.51 o 
   6  -8   5      129.97      122.63      4.07 o 
   7  -8   5       22.82       21.08      2.70 o 
   8  -8   5       36.16       38.56      3.59 o 
   9  -8   5       22.00       26.59      2.32 o 
  -9  -7   5       30.52       31.77      1.46 o 
  -8  -7   5        5.43        3.82      0.64 o 
  -7  -7   5        3.83        2.93      0.59 o 
  -6  -7   5       28.21       30.57      1.20 o 
  -5  -7   5      317.22      320.52      5.81 o 
  -4  -7   5      544.57      530.33      4.44 o 
  -3  -7   5       77.30       68.30      2.09 o 
  -2  -7   5      172.41      196.56      4.88 o 
  -1  -7   5       24.01       22.60      1.30 o 
   0  -7   5      344.51      366.63      7.42 o 
   1  -7   5       27.02       34.15      1.35 o 
   2  -7   5       30.76       28.12      1.56 o 
   3  -7   5       96.19       90.69      2.71 o 
   4  -7   5      808.02      771.84     11.33 o 
   5  -7   5      507.42      502.47      7.37 o 
   6  -7   5      441.71      400.22      7.45 o 
   7  -7   5      163.19      118.45     24.07 o 
   8  -7   5      230.65      249.58      8.98 o 
   9  -7   5      102.98      103.71      5.77 o 
  10  -7   5        1.04        3.45      1.62 o 
 -10  -6   5        1.14        0.77      0.41 o 
  -9  -6   5       42.54       44.58      2.05 o 
  -8  -6   5       44.25       41.23      1.65 o 
  -7  -6   5       11.82        9.07      0.75 o 
  -6  -6   5      226.76      238.43      5.25 o 
  -5  -6   5       37.62       39.70      1.66 o 
  -4  -6   5      658.88      667.37     16.45 o 
  -3  -6   5       37.94       46.62      2.09 o 
  -2  -6   5      196.54      199.70      4.26 o 
  -1  -6   5      846.68      864.74     12.00 o 
   0  -6   5       99.57       94.86      2.38 o 
   1  -6   5      499.88      474.78      4.94 o 
   2  -6   5       13.77       15.70      0.96 o 
   3  -6   5      199.50      207.40      6.73 o 
   4  -6   5      979.22      956.25     10.30 o 
   5  -6   5      845.68      852.32     18.73 o 
   6  -6   5      108.25      107.00      3.95 o 
   7  -6   5        7.85        5.28      1.19 o 
   8  -6   5       68.32       47.43     17.81 o 
   9  -6   5        3.06        1.85      1.70 o 
  10  -6   5      188.63      276.33      8.65 o 
 -11  -5   5      170.20      184.77      4.07 o 
 -10  -5   5       89.14       84.56      4.23 o 
  -9  -5   5      328.61      344.27      8.14 o 
  -8  -5   5      138.68      132.30      2.89 o 
  -7  -5   5      198.23      212.46      3.41 o 
  -6  -5   5      559.51      504.85     12.42 o 
  -5  -5   5       43.99       44.90      1.47 o 
  -4  -5   5      405.67      418.73      7.01 o 
  -3  -5   5       23.26       23.42      1.10 o 
  -2  -5   5        2.23        2.71      0.45 o 
  -1  -5   5      228.14      254.99      3.68 o 
   0  -5   5      401.44      355.06      5.89 o 
   1  -5   5      198.54      187.85      4.61 o 
   2  -5   5      216.41      188.40      2.75 o 
   3  -5   5       12.56        9.64      0.75 o 
   4  -5   5      467.32      465.81      6.38 o 
   5  -5   5        0.39        0.18      0.48 o 
   6  -5   5      582.05      569.52      7.49 o 
   7  -5   5       19.70       19.50      1.65 o 
   8  -5   5      147.54      138.23      4.23 o 
   9  -5   5       39.34       27.41     10.16 o 
  10  -5   5        0.00       -1.69      1.69 o 
 -11  -4   5       10.94        8.89      1.46 o 
 -10  -4   5       28.94       31.48      2.73 o 
  -9  -4   5       99.84       96.41      2.83 o 
  -8  -4   5        8.39        6.82      1.22 o 
  -7  -4   5      115.15      106.98      1.83 o 
  -6  -4   5       90.80       90.14      2.13 o 
  -5  -4   5      141.27      152.75      2.08 o 
  -4  -4   5        0.68        0.44      0.31 o 
  -3  -4   5      318.43      341.62      4.42 o 
  -2  -4   5        4.55        4.13      2.38 o 
  -1  -4   5     1031.39     1017.91     22.39 o 
   0  -4   5        0.55        2.69      1.80 o 
   1  -4   5     1772.11     1702.14     27.99 o 
   2  -4   5     1153.35     1175.96     19.48 o 
   3  -4   5      925.85      906.20     11.70 o 
   4  -4   5     1317.02     1299.08     22.51 o 
   5  -4   5      162.61      153.81      3.82 o 
   6  -4   5      122.53      127.30      3.02 o 
   7  -4   5      493.59      484.39      9.53 o 
   8  -4   5       33.40       28.58      2.29 o 
   9  -4   5        9.57       10.28      1.14 o 
  10  -4   5       57.98       79.16      4.57 o 
 -12  -3   5        3.35        1.74      0.65 o 
 -11  -3   5       53.64       52.52      1.51 o 
 -10  -3   5       68.78       62.18      2.06 o 
  -9  -3   5      216.99      217.55      4.24 o 
  -8  -3   5       32.57       34.75      1.36 o 
  -7  -3   5      752.77      750.50      8.00 o 
  -6  -3   5      614.40      613.30      4.43 o 
  -5  -3   5      662.06      701.29      5.24 o 
  -4  -3   5       19.43       18.41      0.87 o 
  -3  -3   5        9.93       11.67      2.97 o 
  -2  -3   5        0.03        1.14      1.91 o 
  -1  -3   5       65.19       66.16      5.61 o 
   0  -3   5      224.45      222.12     10.00 o 
   1  -3   5      220.49      179.20      9.10 o 
   2  -3   5       90.29       90.06      6.65 o 
   3  -3   5        3.39        5.58      1.17 o 
   4  -3   5      245.47      255.60      3.99 o 
   5  -3   5      847.15      852.48      5.93 o 
   6  -3   5       90.19       82.48      1.86 o 
   7  -3   5      383.86      392.73      4.44 o 
   8  -3   5        5.01        5.16      0.74 o 
   9  -3   5       38.18       45.26      2.94 o 
  10  -3   5       78.23       83.87      2.40 o 
 -12  -2   5       15.77       17.36      1.37 o 
 -11  -2   5      227.97      234.91      3.36 o 
 -10  -2   5        6.47        6.99      1.40 o 
  -9  -2   5       49.55       52.98      2.10 o 
  -8  -2   5      210.52      210.81      3.10 o 
  -7  -2   5       31.80       36.81      1.02 o 
  -6  -2   5     1486.18     1536.39      7.57 o 
  -5  -2   5      250.10      235.12      2.09 o 
  -4  -2   5      206.96      203.28     11.41 o 
  -3  -2   5     1977.59     1909.46     32.18 o 
  -2  -2   5      104.68      103.34      6.85 o 
  -1  -2   5      824.56      794.90     18.59 o 
   0  -2   5     1238.23     1226.31     22.87 o 
   1  -2   5        0.43       -0.19      1.69 o 
   2  -2   5        5.09        7.86      2.40 o 
   3  -2   5       16.25       14.70      1.58 o 
   4  -2   5       50.84       53.88      1.36 o 
   5  -2   5        0.03        0.68      0.47 o 
   6  -2   5       47.35       48.28      1.75 o 
   7  -2   5       62.58       57.49      2.10 o 
   8  -2   5      717.54      754.93      8.54 o 
   9  -2   5       20.34       19.64      1.30 o 
  10  -2   5       98.20      112.41      4.60 o 
 -12  -1   5       14.08       15.97      0.80 o 
 -11  -1   5      325.13      336.99      5.89 o 
 -10  -1   5      142.99      146.53      5.07 o 
  -9  -1   5      251.60      245.92      3.46 o 
  -8  -1   5       50.76       44.52      1.48 o 
  -7  -1   5       81.85       87.81      1.57 o 
  -6  -1   5       72.25       76.26      0.95 o 
  -5  -1   5      128.74      155.05     10.42 o 
  -4  -1   5     2797.13     2857.34     40.64 o 
  -3  -1   5       15.11        7.77      1.73 o 
  -2  -1   5     3425.29     3585.71     38.23 o 
  -1  -1   5     3491.18     3564.51     38.01 o 
   0  -1   5      941.62      974.94     20.03 o 
   1  -1   5      126.12      112.49      7.10 o 
   2  -1   5      890.05      871.32     20.74 o 
   3  -1   5       24.64       36.47      4.79 o 
   4  -1   5       84.99       90.14      1.53 o 
   5  -1   5        0.23        0.47      0.40 o 
   6  -1   5       39.65       39.08      1.26 o 
   7  -1   5      243.53      257.98      3.59 o 
   8  -1   5      945.99      996.22      7.95 o 
   9  -1   5       18.98       15.13      1.16 o 
  10  -1   5        1.53        2.65      0.87 o 
 -13   0   5      179.48      195.19      4.17 o 
 -12   0   5      195.77      201.10      2.92 o 
 -11   0   5       18.94       18.38      1.35 o 
 -10   0   5      680.67      680.68      6.96 o 
  -9   0   5        1.84        1.73      0.54 o 
  -8   0   5      495.43      466.69      3.53 o 
  -7   0   5       15.01       13.53      0.56 o 
  -6   0   5      525.91      582.22      3.66 o 
  -5   0   5      331.65      322.08     14.68 o 
  -4   0   5       79.80       85.48      7.11 o 
  -3   0   5      226.78      222.67      7.00 o 
  -2   0   5       15.13       12.59      2.48 o 
  -1   0   5       38.33       36.89      3.97 o 
   0   0   5       16.96       20.40      3.18 o 
   1   0   5      347.50      339.33     12.29 o 
   2   0   5      429.11      424.92     14.95 o 
   3   0   5       51.90       61.19      2.62 o 
   4   0   5      444.97      457.69      3.78 o 
   5   0   5      357.97      353.61      3.25 o 
   6   0   5      120.75      115.56      2.05 o 
   7   0   5      320.11      320.85      3.66 o 
   8   0   5      330.99      365.13      6.44 o 
   9   0   5      248.16      271.63      3.87 o 
  10   0   5        7.66        8.71      1.22 o 
 -13   1   5       34.03       35.80      1.36 o 
 -12   1   5       10.96       11.69      1.02 o 
 -11   1   5      104.73       98.76      2.34 o 
 -10   1   5      967.84     1014.15      6.55 o 
  -9   1   5       50.86       55.91      1.92 o 
  -8   1   5       85.11       80.52      1.95 o 
  -7   1   5       38.28       43.53      0.95 o 
  -6   1   5      145.67      153.94      1.97 o 
  -5   1   5      637.67      734.36     21.94 o 
  -4   1   5      603.57      607.48     18.17 o 
  -3   1   5       38.10       40.49      5.34 o 
  -2   1   5     2459.14     2648.99     30.46 o 
  -1   1   5     4413.19     4678.54     41.44 o 
   0   1   5      575.33      630.90     16.03 o 
   1   1   5      964.36      903.18     20.44 o 
   2   1   5     1647.76     1761.36     31.33 o 
   3   1   5       53.60       49.94      1.30 o 
   4   1   5      153.13      151.98      1.67 o 
   5   1   5        0.20        0.31      0.40 o 
   6   1   5      214.67      193.21      2.86 o 
   7   1   5      147.58      145.78      2.70 o 
   8   1   5       91.39       99.36      2.25 o 
   9   1   5      106.01      108.62      2.38 o 
  10   1   5       61.47       72.29      2.84 o 
 -13   2   5        3.56        3.05      0.49 o 
 -12   2   5       83.94       91.62      2.65 o 
 -11   2   5      171.18      176.08      2.32 o 
 -10   2   5      563.41      574.57      5.08 o 
  -9   2   5      106.05      110.83      2.15 o 
  -8   2   5       32.53       31.21      1.10 o 
  -7   2   5      235.17      236.38      2.38 o 
  -6   2   5        0.72        2.59      0.38 o 
  -5   2   5        2.53        1.33      1.69 o 
  -4   2   5       14.53       12.29      3.00 o 
  -3   2   5      100.33      110.58      5.91 o 
  -2   2   5     2254.77     2417.42     28.52 o 
  -1   2   5       41.50       41.94      4.05 o 
   0   2   5      150.16      156.25      8.22 o 
   1   2   5     1504.93     1469.49     26.91 o 
   2   2   5     1387.04     1355.09     28.45 o 
   3   2   5      413.93      452.49      3.62 o 
   4   2   5      313.39      307.08      2.57 o 
   5   2   5      595.33      612.49      4.66 o 
   6   2   5        1.44        0.87      0.46 o 
   7   2   5       86.23       88.41      2.07 o 
   8   2   5       81.26       81.26      1.96 o 
   9   2   5      116.94      114.93      3.39 o 
  10   2   5       22.84       24.61      1.56 o 
 -13   3   5        0.43       -0.46      0.55 o 
 -12   3   5      104.65      110.63      2.36 o 
 -11   3   5      110.77      108.74      1.90 o 
 -10   3   5       20.75       23.45      1.14 o 
  -9   3   5       52.36       59.57      1.34 o 
  -8   3   5      276.39      287.38      2.96 o 
  -7   3   5     1110.58     1140.25      6.76 o 
  -6   3   5       35.22       39.78      1.73 o 
  -5   3   5       27.24       18.34      2.31 o 
  -4   3   5      617.92      659.20     22.57 o 
  -3   3   5        0.75        3.01      1.31 o 
  -2   3   5      222.43      235.37      8.68 o 
  -1   3   5      207.61      210.99      8.83 o 
   0   3   5        6.79        6.05      2.03 o 
   1   3   5        6.52        4.35      1.88 o 
   2   3   5       15.59       17.39      0.79 o 
   3   3   5     1013.99     1045.40      4.68 o 
   4   3   5      881.60      864.79      4.77 o 
   5   3   5      160.76      152.36      2.29 o 
   6   3   5      136.54      129.83      2.02 o 
   7   3   5       16.73       14.10      0.81 o 
   8   3   5       15.29       15.23      0.85 o 
   9   3   5        2.60        1.10      0.66 o 
 -13   4   5       42.07       59.52      3.49 o 
 -12   4   5       69.57       61.12      1.39 o 
 -11   4   5       30.68       29.24      1.04 o 
 -10   4   5       56.05       54.37      1.50 o 
  -9   4   5      360.05      354.59      3.98 o 
  -8   4   5     1067.57     1054.99     10.43 o 
  -7   4   5      155.14      161.75      2.09 o 
  -6   4   5      285.20      263.47      4.14 o 
  -5   4   5     2818.85     2849.21     46.56 o 
  -4   4   5      163.45      133.86      8.06 o 
  -3   4   5      904.14      917.07     20.60 o 
  -2   4   5      447.47      467.75     11.88 o 
  -1   4   5      465.66      510.61     13.65 o 
   0   4   5      341.73      355.13     12.73 o 
   1   4   5       89.87      102.95      1.75 o 
   2   4   5       22.81       22.97      0.84 o 
   3   4   5       70.43       75.82      1.55 o 
   4   4   5        1.52        0.89      0.43 o 
   5   4   5       65.00       64.33      1.46 o 
   6   4   5      186.08      181.30      2.66 o 
   7   4   5       19.60       20.07      1.04 o 
   8   4   5       20.75       20.73      0.94 o 
   9   4   5        9.33       10.34      0.86 o 
 -13   5   5       15.13       22.13      2.32 o 
 -12   5   5        7.16        7.69      0.55 o 
 -11   5   5       41.01       35.79      1.14 o 
 -10   5   5      235.14      236.54      5.76 o 
  -9   5   5      222.73      223.41      2.86 o 
  -8   5   5      388.44      365.43      5.27 o 
  -7   5   5      369.15      403.04      4.62 o 
  -6   5   5      208.93      221.15      4.87 o 
  -5   5   5      159.65      156.58      2.36 o 
  -4   5   5        7.17        6.21      0.57 o 
  -3   5   5      486.94      479.72     19.95 o 
  -2   5   5       22.73       20.81      1.49 o 
  -1   5   5      266.06      299.96      7.00 o 
   0   5   5      145.79      159.37      3.11 o 
   1   5   5      162.78      164.42      2.37 o 
   2   5   5      226.53      232.00      3.25 o 
   3   5   5      329.50      301.32      3.68 o 
   4   5   5      351.39      326.79      4.13 o 
   5   5   5        5.25        6.32      0.61 o 
   6   5   5      393.21      401.82      3.83 o 
   7   5   5       76.30       76.25      1.76 o 
   8   5   5        0.99       -0.34      0.34 o 
 -12   6   5       54.02       59.79      2.10 o 
 -11   6   5      106.42      102.12      2.01 o 
 -10   6   5       37.77       37.04      1.39 o 
  -9   6   5      121.73      115.05      2.34 o 
  -8   6   5        6.21        4.51      0.61 o 
  -7   6   5     1852.96     1916.64     16.27 o 
  -6   6   5       13.81       10.26      0.84 o 
  -5   6   5       55.69       56.24      1.63 o 
  -4   6   5      132.22      149.97      1.94 o 
  -3   6   5      587.95      573.55      5.33 o 
  -2   6   5      187.45      202.43      2.43 o 
  -1   6   5      510.97      509.38      9.65 o 
   0   6   5      837.42      829.86      7.47 o 
   1   6   5      266.81      262.09      3.17 o 
   2   6   5      299.64      292.43      3.17 o 
   3   6   5      275.81      269.09      3.71 o 
   4   6   5      175.14      183.94      2.70 o 
   5   6   5       31.60       29.47      1.15 o 
   6   6   5       88.89       87.38      2.22 o 
   7   6   5       10.64       10.00      0.63 o 
   8   6   5        3.05        2.58      0.75 o 
 -12   7   5       76.55       54.52      1.77 o 
 -11   7   5      177.33      163.85      2.86 o 
 -10   7   5        6.03        7.18      0.83 o 
  -9   7   5      535.71      527.87      5.70 o 
  -8   7   5       23.07       19.33      0.93 o 
  -7   7   5     1418.62     1428.94     16.33 o 
  -6   7   5      348.75      359.58      3.18 o 
  -5   7   5       42.44       45.46      1.31 o 
  -4   7   5       10.71        8.77      0.59 o 
  -3   7   5      109.14      123.48      2.14 o 
  -2   7   5      107.69      116.97      2.54 o 
  -1   7   5      163.48      170.68      3.97 o 
   0   7   5      103.01      116.59      2.95 o 
   1   7   5      801.41      783.11      6.63 o 
   2   7   5      228.17      225.98      3.90 o 
   3   7   5       56.64       54.24      1.76 o 
   4   7   5        0.30        0.61      0.48 o 
   5   7   5       18.50       15.96      0.85 o 
   6   7   5       37.16       41.71      1.34 o 
   7   7   5        7.27        9.07      0.83 o 
 -12   8   5        1.82        1.08      0.39 o 
 -11   8   5       19.84       20.56      0.89 o 
 -10   8   5       31.01       27.70      1.31 o 
  -9   8   5      251.75      228.16      4.55 o 
  -8   8   5       20.33       17.31      0.87 o 
  -7   8   5      175.86      177.47      2.56 o 
  -6   8   5      458.25      443.98      4.92 o 
  -5   8   5       28.04       27.85      1.14 o 
  -4   8   5       12.11       14.47      0.75 o 
  -3   8   5       23.68       18.35      0.99 o 
  -2   8   5      135.85      152.97      3.06 o 
  -1   8   5        4.14        4.44      0.72 o 
   0   8   5       88.85       91.92      2.39 o 
   1   8   5       71.46       71.43      1.92 o 
   2   8   5       51.21       49.00      1.63 o 
   3   8   5      104.66      107.82      2.02 o 
   4   8   5       16.43       17.63      0.86 o 
   5   8   5       88.66       85.85      2.61 o 
   6   8   5        5.67        6.00      1.99 o 
 -11   9   5       30.04       34.99      1.19 o 
 -10   9   5        0.52        0.38      0.40 o 
  -9   9   5      217.12      209.91      3.01 o 
  -8   9   5       19.22       21.81      1.09 o 
  -7   9   5        0.04       -0.02      0.49 o 
  -6   9   5      108.90      122.45      2.62 o 
  -5   9   5       63.91       69.02      1.63 o 
  -4   9   5        6.81        6.73      0.90 o 
  -3   9   5        0.00       -0.17      0.48 o 
  -2   9   5      161.81      160.31      2.72 o 
  -1   9   5       67.92       77.02      2.01 o 
   0   9   5      261.76      264.92      5.12 o 
   1   9   5      198.06      197.73      3.48 o 
   2   9   5      124.09      129.02      2.76 o 
   3   9   5       15.74       14.98      1.03 o 
   4   9   5       49.74       50.70      1.71 o 
   5   9   5        7.18        7.02      0.69 o 
 -10  10   5       50.46       57.05      1.52 o 
  -9  10   5       70.84       72.11      1.87 o 
  -8  10   5       92.40       93.38      2.23 o 
  -7  10   5       75.46       71.86      2.71 o 
  -6  10   5        8.62        8.01      0.71 o 
  -5  10   5      105.46      110.31      2.29 o 
  -4  10   5      218.82      228.10      5.03 o 
  -3  10   5       20.88       26.68      1.33 o 
  -2  10   5       14.51        9.73      0.85 o 
  -1  10   5      105.66      100.22      2.40 o 
   0  10   5        2.67        2.51      0.53 o 
   1  10   5        2.54        3.47      0.67 o 
   2  10   5       11.18        9.81      0.81 o 
   3  10   5        4.30        2.85      0.51 o 
   4  10   5        0.01       -0.31      0.33 o 
 -10  11   5        4.36        3.93      0.81 o 
  -9  11   5       47.89       50.45      1.43 o 
  -8  11   5       45.70       44.34      1.45 o 
  -7  11   5        3.62        3.83      0.74 o 
  -6  11   5      231.63      218.24      6.39 o 
  -5  11   5       12.82       15.01      1.04 o 
  -4  11   5      464.47      458.84     15.53 o 
  -3  11   5      142.60      134.23      6.58 o 
  -2  11   5       50.66       53.58      2.43 o 
  -1  11   5       38.94       36.75      1.75 o 
   0  11   5       41.75       42.92      1.25 o 
   1  11   5       42.20       39.96      1.60 o 
   2  11   5        8.52        8.65      0.64 o 
   3  11   5        2.47        2.51      0.93 o 
  -8  12   5       45.66       47.39      2.31 o 
  -7  12   5       15.59       16.54      1.56 o 
  -6  12   5        0.57       -0.07      1.19 o 
  -5  12   5        2.82        2.37      0.60 o 
  -4  12   5        3.93        4.54      0.77 o 
  -3  12   5       50.39       57.15      2.09 o 
  -2  12   5       18.16       16.27      1.05 o 
  -1  12   5       64.05       65.95      1.96 o 
   0  12   5        1.81        1.72      0.51 o 
   1  12   5      175.85      194.59      3.66 o 
  -6  13   5       69.35       72.02      2.60 o 
  -5  13   5        0.97        1.62      0.63 o 
  -4  13   5       28.31       26.13      1.55 o 
  -3  13   5       36.81       33.75      1.80 o 
  -2  13   5        0.06        0.14      0.56 o 
  -3 -12   6      111.69      120.51      3.34 o 
  -2 -12   6        0.00       -0.32      0.32 o 
  -1 -12   6       21.31       20.04      0.94 o 
   0 -12   6       11.45       11.61      0.69 o 
   1 -12   6       41.12       35.27      1.51 o 
   2 -12   6       15.11       11.90      0.82 o 
   3 -12   6       78.90       80.06      2.63 o 
   4 -12   6       48.31       49.51      8.33 o 
   5 -12   6        0.06        1.03      0.63 o 
  -5 -11   6        0.20        1.47      0.50 o 
  -4 -11   6       11.96       10.66      0.66 o 
  -3 -11   6       34.16       38.33      1.21 o 
  -2 -11   6       45.90       41.71      1.31 o 
  -1 -11   6       21.87       20.66      1.08 o 
   0 -11   6       67.94       64.57      2.13 o 
   1 -11   6      193.76      167.64      7.97 o 
   2 -11   6        4.42        2.95      0.66 o 
   3 -11   6       39.19       35.05      1.74 o 
   4 -11   6        7.49        8.63      0.86 o 
   5 -11   6        0.87        1.14      0.45 o 
   6 -11   6      107.66      109.14      3.11 o 
  -6 -10   6       33.39       38.28      1.48 o 
  -5 -10   6        1.82        1.70      0.35 o 
  -4 -10   6      155.90      174.84      2.29 o 
  -3 -10   6       54.24       56.61      1.29 o 
  -2 -10   6       28.57       27.95      1.16 o 
  -1 -10   6       75.27       96.49      2.38 o 
   0 -10   6        0.17        2.03      0.74 o 
   1 -10   6        3.38        1.95      0.69 o 
   2 -10   6        3.25        2.78      1.03 o 
   3 -10   6      143.90      133.25      4.23 o 
   4 -10   6      169.48      164.67      4.63 o 
   5 -10   6      507.05      509.93      8.12 o 
   6 -10   6        5.67        3.57      0.84 o 
   7 -10   6       13.93       11.12      1.13 o 
  -7  -9   6       43.28       37.84      1.48 o 
  -6  -9   6       36.81       30.79      1.13 o 
  -5  -9   6      298.60      312.00      3.23 o 
  -4  -9   6      400.50      434.10      4.44 o 
  -3  -9   6      117.28      119.62      2.09 o 
  -2  -9   6       68.78       68.87      2.02 o 
  -1  -9   6        0.23        0.41      0.76 o 
   0  -9   6      312.08      293.86     18.59 o 
   1  -9   6        7.50        6.08      1.41 o 
   2  -9   6      249.53      226.56      7.99 o 
   3  -9   6       36.15       32.12      1.82 o 
   4  -9   6      657.54      655.53      9.75 o 
   5  -9   6      580.82      568.98      8.99 o 
   6  -9   6      171.52      164.12      3.48 o 
   7  -9   6       94.65       91.99      2.74 o 
   8  -9   6        1.27        3.23      0.67 o 
  -8  -8   6       53.83       58.70      1.88 o 
  -7  -8   6       46.42       44.85      1.30 o 
  -6  -8   6       53.82       54.37      1.43 o 
  -5  -8   6        4.78        5.97      0.67 o 
  -4  -8   6      168.43      169.50      2.45 o 
  -3  -8   6        3.35        3.59      0.72 o 
  -2  -8   6        3.51        2.51      0.66 o 
  -1  -8   6      178.95      202.98      5.32 o 
   0  -8   6       46.51       45.11      2.16 o 
   1  -8   6      181.91      181.61      3.86 o 
   2  -8   6       12.93       11.84      1.14 o 
   3  -8   6      112.81      113.14      4.66 o 
   4  -8   6     1474.18     1488.66     30.05 o 
   5  -8   6      610.61      611.76     20.35 o 
   6  -8   6       81.06       73.28      3.44 o 
   7  -8   6        4.51        5.16      1.39 o 
   8  -8   6       14.61       20.34      2.53 o 
   9  -8   6        0.02       -0.88      1.20 o 
  -9  -7   6        0.01        0.83      0.71 o 
  -8  -7   6        0.05        0.72      0.49 o 
  -7  -7   6       16.44       18.63      0.97 o 
  -6  -7   6       87.50       92.01      1.97 o 
  -5  -7   6      550.58      547.15      6.57 o 
  -4  -7   6      449.99      470.68      4.54 o 
  -3  -7   6      144.11      135.20      2.49 o 
  -2  -7   6        7.53        6.59      0.81 o 
  -1  -7   6       19.27       21.21      1.51 o 
   0  -7   6      264.57      274.15      4.54 o 
   1  -7   6       55.07       51.29      2.44 o 
   2  -7   6      420.13      410.90     12.45 o 
   3  -7   6      118.90      121.00      2.48 o 
   4  -7   6        9.06       10.29      1.32 o 
   5  -7   6       92.20       94.84      4.35 o 
   6  -7   6        0.03       -0.66      1.45 o 
   7  -7   6        1.35        0.53      0.73 o 
   8  -7   6        1.23        0.38      1.37 o 
   9  -7   6       71.74       81.51      4.77 o 
 -10  -6   6        0.90        2.22      0.56 o 
  -9  -6   6       66.80       67.53      2.25 o 
  -8  -6   6      361.29      353.98      6.04 o 
  -7  -6   6      166.83      168.25      2.24 o 
  -6  -6   6      403.62      395.71      7.93 o 
  -5  -6   6      255.28      274.64      5.93 o 
  -4  -6   6       26.78       29.05      1.10 o 
  -3  -6   6      354.49      376.76      5.08 o 
  -2  -6   6       74.14       73.18      2.16 o 
  -1  -6   6       47.22       46.12      1.74 o 
   0  -6   6      608.57      644.83     13.48 o 
   1  -6   6      268.00      254.53      4.29 o 
   2  -6   6       97.60      113.01      2.33 o 
   3  -6   6      175.57      160.06      4.23 o 
   4  -6   6      297.61      289.81      5.53 o 
   5  -6   6      222.25      220.68     10.30 o 
   6  -6   6        0.17        0.19      0.97 o 
   7  -6   6        4.01        5.66      1.90 o 
   8  -6   6      210.72      243.55      7.26 o 
   9  -6   6        0.55        0.72      1.47 o 
 -10  -5   6       22.11       20.38      1.26 o 
  -9  -5   6       60.30       57.45      2.11 o 
  -8  -5   6      453.68      446.12     16.84 o 
  -7  -5   6       22.97       23.87      0.99 o 
  -6  -5   6      549.92      534.44      6.43 o 
  -5  -5   6       94.22       92.68      1.76 o 
  -4  -5   6       39.94       34.21      1.13 o 
  -3  -5   6       39.07       41.22      1.21 o 
  -2  -5   6      113.48      112.51      2.43 o 
  -1  -5   6      511.13      544.39      5.74 o 
   0  -5   6      163.44      178.21      2.84 o 
   1  -5   6      114.50      107.22      2.57 o 
   2  -5   6       10.37        8.42      0.95 o 
   3  -5   6       23.58       22.21      1.52 o 
   4  -5   6        2.43        1.70      0.64 o 
   5  -5   6      170.20      168.19      3.44 o 
   6  -5   6       26.31       25.30      1.58 o 
   7  -5   6      150.17      142.62      5.83 o 
   8  -5   6      134.22      111.86     17.66 o 
   9  -5   6        3.69        1.86      1.13 o 
  10  -5   6       69.96      100.38      4.62 o 
 -11  -4   6      100.42       96.17      2.36 o 
 -10  -4   6       15.38       15.22      1.21 o 
  -9  -4   6        6.45        5.68      0.93 o 
  -8  -4   6      660.81      660.82     10.14 o 
  -7  -4   6       13.66       13.78      0.76 o 
  -6  -4   6     1291.52     1304.05     19.08 o 
  -5  -4   6       67.19       72.33      1.38 o 
  -4  -4   6      105.80      107.90      1.65 o 
  -3  -4   6       71.21       66.17      1.43 o 
  -2  -4   6        3.06        5.42      0.54 o 
  -1  -4   6     1819.94     1931.34     10.04 o 
   0  -4   6      411.78      452.72      5.99 o 
   1  -4   6       32.03       53.34      2.09 o 
   2  -4   6       45.10       38.24      1.77 o 
   3  -4   6      106.40      117.78      2.43 o 
   4  -4   6      441.36      458.71      9.48 o 
   5  -4   6      327.67      309.79      5.31 o 
   6  -4   6      259.73      256.58      6.66 o 
   7  -4   6      681.95      675.60     14.98 o 
   8  -4   6      996.06     1000.02     45.05 o 
   9  -4   6       13.73       16.03      1.22 o 
  10  -4   6        0.97       -0.14      1.04 o 
 -11  -3   6       62.30       59.37      2.04 o 
 -10  -3   6       59.53       55.37      2.93 o 
  -9  -3   6        1.47        1.01      0.49 o 
  -8  -3   6      486.19      480.87      4.48 o 
  -7  -3   6      114.89      109.61      1.85 o 
  -6  -3   6      198.76      210.10      2.26 o 
  -5  -3   6       21.12       28.93      0.72 o 
  -4  -3   6        3.39       11.01      0.45 o 
  -3  -3   6      365.28      384.90      3.41 o 
  -2  -3   6        3.27        2.92      1.53 o 
  -1  -3   6        0.51        0.56      1.30 o 
   0  -3   6      407.50      433.38     15.42 o 
   1  -3   6       67.42       66.54      2.12 o 
   2  -3   6       59.90       68.61      1.64 o 
   3  -3   6       55.43       42.89      1.35 o 
   4  -3   6      187.11      186.32      3.79 o 
   5  -3   6      101.84       86.10      2.80 o 
   6  -3   6        5.90        5.94      1.40 o 
   7  -3   6        1.55        1.42      0.81 o 
   8  -3   6      171.60      184.22      4.11 o 
   9  -3   6        0.00        0.34      0.72 o 
  10  -3   6       12.55       12.11      1.59 o 
 -12  -2   6      111.66      119.95      2.37 o 
 -11  -2   6       99.91       99.52      3.77 o 
 -10  -2   6      811.67      803.94     11.18 o 
  -9  -2   6       10.55       12.72      0.92 o 
  -8  -2   6       34.27       34.80      1.23 o 
  -7  -2   6      190.72      205.89      2.39 o 
  -6  -2   6      732.22      770.61      4.69 o 
  -5  -2   6       40.53       38.70      0.79 o 
  -4  -2   6      166.06      163.67      2.63 o 
  -3  -2   6      219.10      248.02     12.98 o 
  -2  -2   6      221.87      236.45     11.29 o 
  -1  -2   6       96.93      109.96      7.69 o 
   0  -2   6     3625.75     3791.50     44.68 o 
   1  -2   6     1647.61     1679.54     30.47 o 
   2  -2   6      327.95      377.46      7.12 o 
   3  -2   6       14.57       14.03      0.90 o 
   4  -2   6     1250.62     1176.61      9.68 o 
   5  -2   6       56.44       51.38      1.86 o 
   6  -2   6      201.59      193.86      3.66 o 
   7  -2   6     1343.24     1358.41     48.74 o 
   8  -2   6       28.38       28.55      1.94 o 
   9  -2   6      465.74      536.21      8.40 o 
  10  -2   6        4.77        5.91      2.82 o 
 -12  -1   6        4.63        4.79      0.63 o 
 -11  -1   6        3.01        2.89      0.71 o 
 -10  -1   6      101.99      112.33      3.47 o 
  -9  -1   6      117.37      118.22      2.12 o 
  -8  -1   6       85.58       86.20      2.02 o 
  -7  -1   6       73.84       79.43      1.26 o 
  -6  -1   6      321.75      330.45      2.80 o 
  -5  -1   6       48.42       48.59      1.00 o 
  -4  -1   6      245.94      255.26     13.20 o 
  -3  -1   6        4.51        5.63      1.64 o 
  -2  -1   6       11.59       10.63      2.89 o 
  -1  -1   6       30.49       32.68      4.35 o 
   0  -1   6      196.48      213.11     10.54 o 
   1  -1   6     2018.58     1974.23     33.14 o 
   2  -1   6     2847.23     2809.35     19.02 o 
   3  -1   6      150.71      185.12      4.59 o 
   4  -1   6       36.05       31.28      1.11 o 
   5  -1   6      132.85      128.99      2.32 o 
   6  -1   6      169.65      168.60      2.80 o 
   7  -1   6       17.31       19.19      1.31 o 
   8  -1   6       25.16       26.23      1.81 o 
   9  -1   6       52.41       60.18      3.13 o 
  10  -1   6        0.57        3.25      2.05 o 
 -12   0   6        2.98        3.28      0.60 o 
 -11   0   6     1025.90     1027.20      9.02 o 
 -10   0   6        9.98       13.18      0.94 o 
  -9   0   6      265.34      266.20      4.72 o 
  -8   0   6       84.87       73.42      1.69 o 
  -7   0   6       40.85       32.12      0.87 o 
  -6   0   6       13.34       12.01      0.44 o 
  -5   0   6      610.20      687.35      6.50 o 
  -4   0   6       94.36      111.63      8.66 o 
  -3   0   6     3495.50     3682.63     41.52 o 
  -2   0   6      224.49      228.38     10.49 o 
  -1   0   6      138.08      138.82      8.35 o 
   0   0   6     3901.77     3999.31     45.02 o 
   1   0   6      184.91      202.56     10.81 o 
   2   0   6      725.99      759.41      9.75 o 
   3   0   6       43.83       45.30      1.14 o 
   4   0   6       52.12       39.64      1.11 o 
   5   0   6       24.36       20.77      0.93 o 
   6   0   6       66.95       67.49      1.82 o 
   7   0   6        3.21        3.32      0.67 o 
   8   0   6      565.68      572.69      6.93 o 
   9   0   6        0.00        0.06      0.81 o 
  10   0   6        1.05        2.49      0.69 o 
 -12   1   6        5.09        7.01      0.83 o 
 -11   1   6       20.25       18.49      0.92 o 
 -10   1   6        0.99        1.13      0.53 o 
  -9   1   6      168.63      172.12      5.70 o 
  -8   1   6      109.28      106.81      2.02 o 
  -7   1   6       16.61       15.88      0.64 o 
  -6   1   6       88.28      117.16      1.42 o 
  -5   1   6     2995.13     3104.95     10.97 o 
  -4   1   6     1854.92     1975.69     35.72 o 
  -3   1   6       96.42       98.71      6.63 o 
  -2   1   6      267.96      291.12     11.51 o 
  -1   1   6       57.08       52.81      5.11 o 
   0   1   6       27.53       35.32      4.38 o 
   1   1   6       46.42       54.33      5.80 o 
   2   1   6       16.96       16.16      1.81 o 
   3   1   6      128.56      126.80      2.12 o 
   4   1   6      134.13      128.97      1.94 o 
   5   1   6       81.94       81.11      1.66 o 
   6   1   6       69.37       64.37      1.76 o 
   7   1   6       78.23       79.70      2.18 o 
   8   1   6       82.53       87.83      2.18 o 
   9   1   6       11.82       10.70      1.38 o 
 -13   2   6        0.24        1.00      0.48 o 
 -12   2   6      237.05      236.96      4.05 o 
 -11   2   6       28.96       27.74      1.31 o 
 -10   2   6     1291.48     1281.72      7.62 o 
  -9   2   6        0.03        0.84      0.48 o 
  -8   2   6      290.46      278.28      3.19 o 
  -7   2   6      881.85      879.92     12.74 o 
  -6   2   6      101.80      111.89      3.02 o 
  -5   2   6      346.30      422.18     11.05 o 
  -4   2   6     1007.42     1100.64     52.94 o 
  -3   2   6     4009.54     4299.22     41.55 o 
  -2   2   6      122.29      138.06      7.83 o 
  -1   2   6       43.61       49.93      4.95 o 
   0   2   6      314.80      355.53     13.65 o 
   1   2   6      249.20      267.03      3.99 o 
   2   2   6      167.52      155.82      2.08 o 
   3   2   6      507.25      506.17      5.53 o 
   4   2   6      128.56      139.26      2.23 o 
   5   2   6        0.19        0.11      0.48 o 
   6   2   6       14.62       14.99      0.92 o 
   7   2   6      779.04      775.52      5.81 o 
   8   2   6       98.00       93.21      2.57 o 
   9   2   6      137.79      153.59      4.14 o 
 -13   3   6       22.11       22.35      1.54 o 
 -12   3   6        2.65        2.27      0.36 o 
 -11   3   6      167.94      169.91      2.72 o 
 -10   3   6      151.03      159.08      2.77 o 
  -9   3   6        8.48        7.39      0.59 o 
  -8   3   6       67.96       60.95      1.28 o 
  -7   3   6       67.59       72.58      1.44 o 
  -6   3   6       86.37       75.82      2.22 o 
  -5   3   6      223.89      252.93      5.01 o 
  -4   3   6        9.02       10.75      1.30 o 
  -3   3   6      229.98      274.00     10.17 o 
  -2   3   6        0.31        2.27      1.50 o 
  -1   3   6       25.03       29.73      3.96 o 
   0   3   6      389.58      414.70      4.51 o 
   1   3   6       39.73       25.45      0.94 o 
   2   3   6       56.27       61.39      1.18 o 
   3   3   6      429.46      447.45      3.65 o 
   4   3   6       58.65       55.54      1.35 o 
   5   3   6      419.76      412.80      5.02 o 
   6   3   6        3.50        3.15      0.58 o 
   7   3   6      113.60      107.60      2.17 o 
   8   3   6       82.27       80.77      2.28 o 
   9   3   6       25.49       30.39      1.71 o 
 -13   4   6        8.03        4.87      0.83 o 
 -12   4   6       40.11       41.57      1.13 o 
 -11   4   6     1002.84      970.15      5.57 o 
 -10   4   6      955.57      960.41      6.67 o 
  -9   4   6      298.16      304.05      4.53 o 
  -8   4   6      161.05      159.35      3.21 o 
  -7   4   6      698.22      758.46      5.37 o 
  -6   4   6       57.59       71.64      1.84 o 
  -5   4   6      171.02      161.94      2.48 o 
  -4   4   6       77.07      114.59      1.82 o 
  -3   4   6      197.63      246.89      3.13 o 
  -2   4   6     1933.04     2135.12     35.93 o 
  -1   4   6       17.54       16.14      0.80 o 
   0   4   6       17.63       16.51      0.76 o 
   1   4   6      140.93      146.28      2.48 o 
   2   4   6      226.60      227.24      2.70 o 
   3   4   6      731.00      750.43      6.66 o 
   4   4   6        7.58        6.63      0.72 o 
   5   4   6      394.80      412.10      6.22 o 
   6   4   6       46.93       38.04      1.34 o 
   7   4   6       47.27       51.12      1.44 o 
   8   4   6      144.50      141.07     10.29 o 
 -13   5   6       32.08       41.77      3.01 o 
 -12   5   6        4.59        3.13      0.61 o 
 -11   5   6       44.49       39.79      1.33 o 
 -10   5   6       86.78       80.78      2.31 o 
  -9   5   6        8.15        8.60      0.66 o 
  -8   5   6      292.64      297.85      4.02 o 
  -7   5   6        8.59       10.73      0.75 o 
  -6   5   6        9.47        9.81      1.05 o 
  -5   5   6        2.96        2.86      0.37 o 
  -4   5   6      205.30      211.01      2.51 o 
  -3   5   6       96.46      111.21      2.23 o 
  -2   5   6      492.70      555.46      6.18 o 
  -1   5   6       82.77       81.32      1.62 o 
   0   5   6       32.14       32.03      1.17 o 
   1   5   6       41.70       36.34      1.24 o 
   2   5   6        3.95        3.10      0.49 o 
   3   5   6      415.16      396.74      4.39 o 
   4   5   6      100.31      102.73      2.04 o 
   5   5   6      478.10      493.96      5.59 o 
   6   5   6        0.03       -0.30      0.60 o 
   7   5   6        0.37       -0.32      0.53 o 
   8   5   6       18.14       12.32      1.15 o 
 -12   6   6        2.74        2.98      0.62 o 
 -11   6   6      370.28      365.22      3.77 o 
 -10   6   6        0.00       -0.46      0.46 o 
  -9   6   6       28.92       28.34      1.27 o 
  -8   6   6      221.25      228.43      2.63 o 
  -7   6   6      214.44      214.76      2.83 o 
  -6   6   6      194.83      195.16      3.25 o 
  -5   6   6       32.07       40.60      1.21 o 
  -4   6   6      137.19      140.00      2.77 o 
  -3   6   6      611.29      681.04     14.57 o 
  -2   6   6        5.55        5.81      0.58 o 
  -1   6   6      129.77      128.69      2.16 o 
   0   6   6      305.22      305.17      3.47 o 
   1   6   6       43.66       46.86      1.51 o 
   2   6   6      191.38      205.48      3.11 o 
   3   6   6      292.27      274.44      3.81 o 
   4   6   6      200.24      201.82      2.79 o 
   5   6   6      253.08      253.47      3.38 o 
   6   6   6       57.11       59.55      1.77 o 
   7   6   6        2.23        0.47      0.51 o 
 -12   7   6      142.70      126.43      4.36 o 
 -11   7   6        0.57        1.85      0.46 o 
 -10   7   6       10.10        9.32      0.72 o 
  -9   7   6        2.24        1.52      0.49 o 
  -8   7   6       72.08       80.48      1.73 o 
  -7   7   6       14.38       13.58      0.87 o 
  -6   7   6      318.02      343.08      4.35 o 
  -5   7   6      285.12      310.81      4.24 o 
  -4   7   6       20.59       21.21      0.81 o 
  -3   7   6      266.94      284.88      3.40 o 
  -2   7   6       23.38       27.27      1.12 o 
  -1   7   6        1.11        1.24      0.49 o 
   0   7   6      143.56      138.34      2.81 o 
   1   7   6      387.40      395.15      6.41 o 
   2   7   6      985.08      975.41      7.80 o 
   3   7   6        6.44        6.96      0.64 o 
   4   7   6        0.03       -0.23      0.45 o 
   5   7   6        9.17        9.65      0.88 o 
   6   7   6       14.30       14.33      0.95 o 
 -12   8   6       24.28       22.59      1.03 o 
 -11   8   6        0.13        0.48      0.32 o 
 -10   8   6        0.37        0.37      0.42 o 
  -9   8   6        0.64        1.01      0.47 o 
  -8   8   6      386.97      376.18      6.99 o 
  -7   8   6     1549.12     1594.12     16.52 o 
  -6   8   6        1.29        1.79      0.58 o 
  -5   8   6      129.95      140.94      2.50 o 
  -4   8   6      150.18      163.81      2.87 o 
  -3   8   6       19.55       19.40      1.03 o 
  -2   8   6      257.43      281.86      5.42 o 
  -1   8   6       16.13       16.24      0.86 o 
   0   8   6       37.69       43.25      1.66 o 
   1   8   6      122.27      117.04      4.39 o 
   2   8   6      153.60      153.25      3.29 o 
   3   8   6        2.54        2.48      0.63 o 
   4   8   6       95.03       97.23      3.20 o 
   5   8   6       46.22       55.95      2.32 o 
 -11   9   6        9.82       12.13      0.86 o 
 -10   9   6      137.20      138.12      2.87 o 
  -9   9   6      193.87      187.69      3.39 o 
  -8   9   6      649.22      669.68      7.17 o 
  -7   9   6      227.81      238.45      3.24 o 
  -6   9   6       74.30       70.62      1.79 o 
  -5   9   6      127.67      126.37      2.41 o 
  -4   9   6       16.28       16.81      0.96 o 
  -3   9   6      530.03      542.77      5.73 o 
  -2   9   6        2.59        4.48      0.63 o 
  -1   9   6      165.66      159.13      2.47 o 
   0   9   6       51.86       53.40      1.60 o 
   1   9   6      322.87      334.79      6.26 o 
   2   9   6      173.75      176.68      3.05 o 
   3   9   6       72.97       69.81      2.26 o 
   4   9   6       14.43       12.14      0.87 o 
 -10  10   6       25.58       21.09      0.91 o 
  -9  10   6        8.48        8.43      0.69 o 
  -8  10   6      464.36      459.52      6.79 o 
  -7  10   6      207.94      207.44      4.30 o 
  -6  10   6      243.04      236.48      3.58 o 
  -5  10   6       16.35       19.54      1.46 o 
  -4  10   6       61.22       53.61      2.69 o 
  -3  10   6       15.87       18.23      1.66 o 
  -2  10   6       33.01       41.36      1.58 o 
  -1  10   6       60.43       60.29      1.86 o 
   0  10   6       17.11       16.74      0.90 o 
   1  10   6      158.41      164.16      2.93 o 
   2  10   6       49.86       49.04      2.30 o 
   3  10   6        0.35        0.48      0.48 o 
  -9  11   6      122.38      115.38      3.51 o 
  -8  11   6        0.98        0.70      0.63 o 
  -7  11   6        6.57        7.51      1.23 o 
  -6  11   6       15.23       11.84      1.16 o 
  -5  11   6       10.12        9.59      1.01 o 
  -4  11   6      155.22      142.00      3.36 o 
  -3  11   6      121.24      117.94      3.60 o 
  -2  11   6       60.35       58.80      1.97 o 
  -1  11   6       35.64       33.08      1.82 o 
   0  11   6      118.45      109.70      2.59 o 
   1  11   6       14.01       11.56      0.67 o 
   2  11   6        1.02        0.67      0.42 o 
  -7  12   6        9.17        9.69      1.10 o 
  -6  12   6      161.83      149.64     18.69 o 
  -5  12   6       11.48        9.24      1.27 o 
  -4  12   6       20.61       17.78      1.14 o 
  -3  12   6        6.69        4.58      0.95 o 
  -2  12   6        2.98        2.02      0.82 o 
  -1  12   6        0.02       -0.37      0.67 o 
   0  12   6      146.18      133.76      2.92 o 
  -1 -12   7      215.87      201.43      3.88 o 
   0 -12   7       40.96       37.15      1.22 o 
   1 -12   7      308.13      317.30      3.50 o 
   2 -12   7       25.27       27.35      2.14 o 
   3 -12   7       73.99       68.95      3.25 o 
  -4 -11   7        1.44        3.32      0.83 o 
  -3 -11   7        6.93        7.57      0.58 o 
  -2 -11   7       67.22       64.52      1.38 o 
  -1 -11   7        0.66        0.38      0.53 o 
   0 -11   7      162.65      165.28      3.89 o 
   1 -11   7        2.18        1.52      0.46 o 
   2 -11   7        3.28        4.06      0.63 o 
   3 -11   7        2.52        2.98      0.59 o 
   4 -11   7       28.42       33.39      1.56 o 
   5 -11   7       10.20        8.09      0.96 o 
  -6 -10   7       37.61       37.16      1.79 o 
  -5 -10   7      101.42      105.86      1.85 o 
  -4 -10   7        6.21        6.13      0.48 o 
  -3 -10   7      111.28      113.70      1.82 o 
  -2 -10   7      133.53      134.76      2.46 o 
  -1 -10   7        1.13        2.02      0.53 o 
   0 -10   7      601.04      607.77     14.85 o 
   1 -10   7       73.45       85.95      2.50 o 
   2 -10   7        3.89        3.67      1.05 o 
   3 -10   7       95.19       98.86      3.98 o 
   4 -10   7        0.30       -0.03      0.74 o 
   5 -10   7       99.15      104.84      3.83 o 
   6 -10   7      102.30      109.57      4.07 o 
  -7  -9   7        6.49        6.49      0.52 o 
  -6  -9   7       27.99       28.36      0.95 o 
  -5  -9   7        2.05        3.68      0.49 o 
  -4  -9   7       21.16       24.31      1.09 o 
  -3  -9   7       46.14       52.17      1.44 o 
  -2  -9   7       30.95       27.49      1.32 o 
  -1  -9   7       34.25       30.57      2.11 o 
   0  -9   7        7.48        6.70      1.35 o 
   1  -9   7      107.56       98.98      3.87 o 
   2  -9   7      277.01      294.31      5.24 o 
   3  -9   7      164.45      166.60      4.99 o 
   4  -9   7       14.21       12.30      1.22 o 
   5  -9   7       74.51       71.89      2.66 o 
   6  -9   7       23.61       20.64      1.29 o 
   7  -9   7        1.36        0.88      0.52 o 
  -8  -8   7       17.79       16.34      0.94 o 
  -7  -8   7       69.07       63.92      1.44 o 
  -6  -8   7       57.83       59.85      1.42 o 
  -5  -8   7      810.85      839.90      5.99 o 
  -4  -8   7      142.68      156.46      2.52 o 
  -3  -8   7        0.74        0.97      0.61 o 
  -2  -8   7       35.90       36.86      1.79 o 
  -1  -8   7        8.34       13.14      1.67 o 
   0  -8   7       38.87       40.40      2.09 o 
   1  -8   7        0.23        0.27      0.82 o 
   2  -8   7      605.31      575.37      9.51 o 
   3  -8   7        9.43        6.98      0.90 o 
   4  -8   7      545.90      550.62     12.35 o 
   5  -8   7        6.16        6.57      1.04 o 
   6  -8   7      320.45      343.39     16.93 o 
   7  -8   7       54.79       59.00      5.74 o 
   8  -8   7      205.14      268.78     27.54 o 
  -9  -7   7      130.59      130.82      4.35 o 
  -8  -7   7       56.78       63.40      2.91 o 
  -7  -7   7       35.85       37.91      1.03 o 
  -6  -7   7       73.22       74.88      1.68 o 
  -5  -7   7      237.15      248.55      3.45 o 
  -4  -7   7       38.89       43.89      1.38 o 
  -3  -7   7      147.94      155.47      2.57 o 
  -2  -7   7       34.11       34.76      2.30 o 
  -1  -7   7      112.99      113.91      3.29 o 
   0  -7   7        0.21        0.34      0.74 o 
   1  -7   7      154.66      151.22      3.58 o 
   2  -7   7      304.48      283.89      4.88 o 
   3  -7   7      474.73      462.75      6.62 o 
   4  -7   7      172.49      170.48      4.21 o 
   5  -7   7        3.81        2.94      0.86 o 
   6  -7   7       16.41       13.68      1.40 o 
   7  -7   7        3.38        2.90      1.78 o 
   8  -7   7       29.16       26.22      2.35 o 
 -10  -6   7       73.05       70.68      2.97 o 
  -9  -6   7        0.01        0.05      0.42 o 
  -8  -6   7       51.90       51.38      2.71 o 
  -7  -6   7        6.15        5.44      0.50 o 
  -6  -6   7      142.13      150.05      2.99 o 
  -5  -6   7      966.54     1003.99     12.07 o 
  -4  -6   7       32.29       34.07      1.16 o 
  -3  -6   7        8.12        6.41      0.70 o 
  -2  -6   7       17.59       20.69      1.10 o 
  -1  -6   7      152.89      167.33      3.79 o 
   0  -6   7       22.00       21.73      1.44 o 
   1  -6   7       16.36       16.79      1.43 o 
   2  -6   7       22.57       23.35      1.80 o 
   3  -6   7     1253.10     1232.63     10.78 o 
   4  -6   7     1031.50     1038.67     17.41 o 
   5  -6   7       26.60       23.87      1.85 o 
   6  -6   7       90.78       86.43      3.91 o 
   7  -6   7      436.91      493.33     20.19 o 
   8  -6   7       43.91       39.73      9.70 o 
   9  -6   7        3.33        4.29      1.54 o 
 -10  -5   7        2.36        3.10      0.62 o 
  -9  -5   7       17.58       13.80      0.96 o 
  -8  -5   7       55.98       55.94      1.54 o 
  -7  -5   7       18.43       17.61      0.98 o 
  -6  -5   7      121.21      131.85      2.40 o 
  -5  -5   7      259.20      262.70      3.15 o 
  -4  -5   7       28.64       24.63      0.90 o 
  -3  -5   7      108.86      118.41      2.82 o 
  -2  -5   7        0.05        0.80      0.45 o 
  -1  -5   7       57.08       61.42      1.70 o 
   0  -5   7        2.13        3.00      0.54 o 
   1  -5   7       23.79       23.61      1.12 o 
   2  -5   7       31.97       23.76      1.48 o 
   3  -5   7       66.08       68.84      2.61 o 
   4  -5   7      204.91      196.52      4.47 o 
   5  -5   7      342.77      350.40      5.53 o 
   6  -5   7        4.54        4.98      1.14 o 
   7  -5   7        2.65        2.76      1.39 o 
   8  -5   7        1.84        0.03      1.14 o 
   9  -5   7       17.34       15.74      1.43 o 
 -11  -4   7       29.01       24.18      1.18 o 
 -10  -4   7      155.12      150.22      3.45 o 
  -9  -4   7       51.48       50.81      1.57 o 
  -8  -4   7      162.65      159.29      2.70 o 
  -7  -4   7      318.12      324.08      3.25 o 
  -6  -4   7      190.24      185.42      2.47 o 
  -5  -4   7      200.92      180.40      2.30 o 
  -4  -4   7        1.78        3.93      0.48 o 
  -3  -4   7      449.13      432.91      6.26 o 
  -2  -4   7       20.49       16.01      0.75 o 
  -1  -4   7       41.38       38.38      1.14 o 
   0  -4   7      150.81      146.38      2.35 o 
   1  -4   7      219.59      215.84      3.12 o 
   2  -4   7      189.42      182.92      3.26 o 
   3  -4   7       29.64       28.09      1.30 o 
   4  -4   7        4.90        6.60      0.77 o 
   5  -4   7       20.19       19.63      1.26 o 
   6  -4   7       53.32       51.97      1.98 o 
   7  -4   7       53.19       54.52      2.19 o 
   8  -4   7       91.43       88.85      3.04 o 
   9  -4   7       16.40       22.08      1.72 o 
 -11  -3   7      162.29      170.01      7.65 o 
 -10  -3   7       91.31       90.77      3.57 o 
  -9  -3   7        3.59        2.98      0.56 o 
  -8  -3   7       36.11       37.70      1.32 o 
  -7  -3   7      146.57      148.81      2.44 o 
  -6  -3   7        0.19        0.38      0.34 o 
  -5  -3   7        9.60       15.38      0.57 o 
  -4  -3   7      285.62      280.87      2.50 o 
  -3  -3   7      157.59      166.96      2.03 o 
  -2  -3   7       11.36        9.13      0.52 o 
  -1  -3   7      463.41      464.57      4.24 o 
   0  -3   7       79.27       94.91      2.00 o 
   1  -3   7       31.99       36.83      1.32 o 
   2  -3   7       45.42       48.66      1.56 o 
   3  -3   7       87.03       94.67      2.25 o 
   4  -3   7       30.28       35.79      1.27 o 
   5  -3   7      164.68      155.60      2.86 o 
   6  -3   7       83.18       72.78      3.16 o 
   7  -3   7       36.55       29.37      2.00 o 
   8  -3   7      165.08      181.27      4.22 o 
   9  -3   7        4.40        6.78      0.94 o 
 -12  -2   7      110.48      110.08      3.13 o 
 -11  -2   7       14.72       12.38      1.39 o 
 -10  -2   7       77.82       79.17      2.40 o 
  -9  -2   7      684.82      697.54      7.28 o 
  -8  -2   7       31.13       31.17      1.20 o 
  -7  -2   7      509.39      522.56      3.70 o 
  -6  -2   7      113.69      132.07      1.66 o 
  -5  -2   7        0.60        1.58      0.33 o 
  -4  -2   7      117.04      140.05      1.77 o 
  -3  -2   7     2031.10     2110.69     10.56 o 
  -2  -2   7      933.38     1016.62     14.53 o 
  -1  -2   7      261.49      265.37      2.92 o 
   0  -2   7      979.26      998.65      7.57 o 
   1  -2   7       38.34       34.40      1.19 o 
   2  -2   7       52.06       57.90      1.67 o 
   3  -2   7       93.79       95.17      2.33 o 
   4  -2   7      154.19      165.96      3.69 o 
   5  -2   7       60.35       61.39      2.41 o 
   6  -2   7        2.61        2.43      0.95 o 
   7  -2   7      271.70      285.38     11.02 o 
   8  -2   7      101.17      111.67      3.88 o 
   9  -2   7       43.38       48.33      1.67 o 
 -12  -1   7        1.66        1.08      0.53 o 
 -11  -1   7        1.59        0.76      0.74 o 
 -10  -1   7      167.53      179.10      3.73 o 
  -9  -1   7      282.72      306.74      3.93 o 
  -8  -1   7      159.76      162.56      2.27 o 
  -7  -1   7        0.04        0.14      0.35 o 
  -6  -1   7      145.52      156.07      1.56 o 
  -5  -1   7        2.75        5.41      0.45 o 
  -4  -1   7      114.05      109.68      1.79 o 
  -3  -1   7      745.36      793.05      5.56 o 
  -2  -1   7     1772.39     1903.70     28.57 o 
  -1  -1   7      366.35      352.54      6.82 o 
   0  -1   7      229.92      218.32      3.02 o 
   1  -1   7       74.85       74.53      1.71 o 
   2  -1   7      442.68      433.51      7.81 o 
   3  -1   7       12.65       10.49      0.77 o 
   4  -1   7       61.78       65.27      2.31 o 
   5  -1   7        8.56        7.75      1.04 o 
   6  -1   7      294.39      313.00     28.57 o 
   7  -1   7      347.85      370.78     16.05 o 
   8  -1   7      363.86      389.03     25.52 o 
   9  -1   7      133.14      161.84      8.95 o 
 -12   0   7        1.21        0.41      0.52 o 
 -11   0   7      105.38       98.86      1.86 o 
 -10   0   7      322.44      331.31      5.52 o 
  -9   0   7       21.37       23.31      1.53 o 
  -8   0   7        7.38        7.23      0.58 o 
  -7   0   7      193.98      218.46      3.79 o 
  -6   0   7       34.95       41.95      0.88 o 
  -5   0   7      258.21      293.44      3.36 o 
  -4   0   7      244.17      248.34      2.47 o 
  -3   0   7      463.61      499.87      3.49 o 
  -2   0   7        0.81        0.75      0.37 o 
  -1   0   7      196.53      222.05      3.30 o 
   0   0   7      260.92      261.22      3.20 o 
   1   0   7       46.76       51.73      3.30 o 
   2   0   7       55.33       64.08      2.11 o 
   3   0   7        0.06       -0.33      0.42 o 
   4   0   7      232.96      249.36      4.32 o 
   5   0   7        2.44        2.32      0.78 o 
   6   0   7        7.70        7.58      1.13 o 
   7   0   7      261.41      272.04      6.79 o 
   8   0   7        5.32        6.03      1.23 o 
   9   0   7        8.59        7.38      0.84 o 
 -12   1   7      420.98      428.59      9.96 o 
 -11   1   7      292.99      291.00      3.31 o 
 -10   1   7      205.50      211.84      3.48 o 
  -9   1   7      146.97      150.67      2.55 o 
  -8   1   7      208.93      208.83      2.32 o 
  -7   1   7       69.87       71.53      1.32 o 
  -6   1   7      165.35      171.44      2.01 o 
  -5   1   7       83.74       97.99      1.55 o 
  -4   1   7      252.18      275.78      3.75 o 
  -3   1   7      344.68      369.18      2.97 o 
  -2   1   7      758.27      760.69      6.43 o 
  -1   1   7     2181.48     2318.08     32.98 o 
   0   1   7      158.64      158.97      3.93 o 
   1   1   7       24.68       30.90      1.89 o 
   2   1   7        2.13        3.18      0.95 o 
   3   1   7      185.55      197.72      2.88 o 
   4   1   7       27.59       29.03      1.25 o 
   5   1   7      354.34      356.27      5.22 o 
   6   1   7      218.26      239.95      4.46 o 
   7   1   7       21.53       25.43      2.21 o 
   8   1   7        1.95        2.63      1.00 o 
   9   1   7       52.70       54.60      1.88 o 
 -12   2   7       50.18       51.16      1.10 o 
 -11   2   7      440.22      451.55      4.25 o 
 -10   2   7      183.92      176.92      2.84 o 
  -9   2   7        0.74        1.44      0.50 o 
  -8   2   7       73.98       80.45      1.63 o 
  -7   2   7      361.92      390.89      3.06 o 
  -6   2   7        3.35        5.10      0.54 o 
  -5   2   7        2.82        6.15      0.64 o 
  -4   2   7       64.20       68.85      0.98 o 
  -3   2   7     1348.61     1418.17      7.27 o 
  -2   2   7      312.08      347.42      2.92 o 
  -1   2   7     1858.55     2004.83     20.45 o 
   0   2   7      189.17      173.77      3.16 o 
   1   2   7      154.59      189.71      2.81 o 
   2   2   7       13.60       16.14      0.84 o 
   3   2   7      409.90      428.94     14.06 o 
   4   2   7      618.95      610.81      6.76 o 
   5   2   7      274.90      281.32      4.03 o 
   6   2   7      450.98      457.61      5.95 o 
   7   2   7        0.00       -0.42      0.83 o 
   8   2   7       65.22       64.70      2.87 o 
 -12   3   7       34.10       30.55      1.14 o 
 -11   3   7       64.53       69.93      1.73 o 
 -10   3   7      141.93      139.83      2.25 o 
  -9   3   7        0.34        0.90      0.43 o 
  -8   3   7      292.53      278.60      5.06 o 
  -7   3   7      145.53      163.33      2.54 o 
  -6   3   7      119.01      147.00      2.39 o 
  -5   3   7       13.85       16.27      0.57 o 
  -4   3   7       29.71       38.73      0.97 o 
  -3   3   7      249.36      287.93      2.46 o 
  -2   3   7      363.89      380.90      4.50 o 
  -1   3   7      239.47      271.40      3.34 o 
   0   3   7       73.77       71.32      2.81 o 
   1   3   7      125.36      127.30      2.14 o 
   2   3   7        7.32        4.13      0.50 o 
   3   3   7       25.62       25.20      1.17 o 
   4   3   7       36.54       37.89      1.55 o 
   5   3   7       78.49       80.03      2.14 o 
   6   3   7        4.28        4.00      0.72 o 
   7   3   7       35.45       38.36      2.37 o 
   8   3   7       80.70       82.38      2.98 o 
 -12   4   7        0.63        0.83      0.34 o 
 -11   4   7       65.42       59.82      1.86 o 
 -10   4   7        1.89        1.29      0.46 o 
  -9   4   7       30.88       30.76      1.12 o 
  -8   4   7       13.02       11.68      0.85 o 
  -7   4   7        4.26        6.14      0.73 o 
  -6   4   7      487.26      525.79      7.41 o 
  -5   4   7       32.91       35.69      1.11 o 
  -4   4   7      100.98      109.80      1.58 o 
  -3   4   7      472.94      488.44      3.67 o 
  -2   4   7       18.89       14.22      0.65 o 
  -1   4   7       14.85       16.58      0.79 o 
   0   4   7      295.83      277.75      3.48 o 
   1   4   7      286.36      282.95      4.75 o 
   2   4   7        5.33        5.57      0.58 o 
   3   4   7     1090.90     1081.91     13.51 o 
   4   4   7       11.63       11.49      0.97 o 
   5   4   7      251.40      256.08      4.70 o 
   6   4   7       36.10       35.21      2.27 o 
   7   4   7      127.30      119.80      3.75 o 
 -12   5   7        0.21        0.94      0.35 o 
 -11   5   7       14.33       13.81      0.97 o 
 -10   5   7       63.54       60.29      1.44 o 
  -9   5   7      389.36      404.65      3.78 o 
  -8   5   7      328.77      340.62      4.26 o 
  -7   5   7        0.14       -0.75      0.75 o 
  -6   5   7       13.81       19.54      1.11 o 
  -5   5   7      174.77      180.87      3.50 o 
  -4   5   7        3.18        1.88      0.39 o 
  -3   5   7        4.84        5.12      0.55 o 
  -2   5   7       43.21       61.05      1.68 o 
  -1   5   7       48.06       42.78      1.17 o 
   0   5   7       18.71       26.47      1.38 o 
   1   5   7        1.89        2.28      0.63 o 
   2   5   7      673.07      686.86      6.72 o 
   3   5   7      137.71      137.17      2.79 o 
   4   5   7        8.64        8.17      0.99 o 
   5   5   7      107.79      113.24      3.01 o 
   6   5   7        6.77        8.93      1.17 o 
   7   5   7        1.96        1.81      0.67 o 
 -12   6   7        5.85        9.95      0.82 o 
 -11   6   7      275.22      287.02      3.39 o 
 -10   6   7      209.94      219.55      4.81 o 
  -9   6   7      230.35      222.22      2.73 o 
  -8   6   7      140.60      148.70      2.07 o 
  -7   6   7     2347.38     2414.44     11.60 o 
  -6   6   7      157.07      170.57      3.25 o 
  -5   6   7      294.94      308.93      4.99 o 
  -4   6   7      104.66      103.59      1.80 o 
  -3   6   7       68.26       71.25      1.53 o 
  -2   6   7       86.24      105.47      2.04 o 
  -1   6   7       16.17       16.13      0.82 o 
   0   6   7       18.91       17.60      1.13 o 
   1   6   7      328.18      340.61      4.49 o 
   2   6   7      467.68      471.61      5.21 o 
   3   6   7        6.04        5.25      0.70 o 
   4   6   7        6.44        6.42      0.85 o 
   5   6   7       26.18       28.13      1.45 o 
   6   6   7       50.45       53.54      2.35 o 
 -12   7   7        1.08        1.45      0.35 o 
 -11   7   7       11.54        7.51      0.84 o 
 -10   7   7        1.90        1.26      0.54 o 
  -9   7   7       46.50       44.82      1.39 o 
  -8   7   7       13.12        9.79      0.65 o 
  -7   7   7      414.28      432.91      4.97 o 
  -6   7   7       41.40       49.61      1.49 o 
  -5   7   7      566.52      596.50     12.55 o 
  -4   7   7        3.34        1.74      0.38 o 
  -3   7   7       41.08       43.77      1.26 o 
  -2   7   7       25.24       23.85      1.22 o 
  -1   7   7        1.60        0.73      0.46 o 
   0   7   7      129.10      135.95      3.10 o 
   1   7   7       69.44       72.51      2.89 o 
   2   7   7      377.39      367.68      5.02 o 
   3   7   7       15.20       13.30      1.16 o 
   4   7   7       58.39       56.24      2.59 o 
   5   7   7      160.22      167.90      4.04 o 
 -11   8   7      289.92      295.00      6.15 o 
 -10   8   7       82.16       81.97      1.71 o 
  -9   8   7      191.43      198.00      2.22 o 
  -8   8   7      292.61      307.14      3.81 o 
  -7   8   7      618.76      611.29      5.11 o 
  -6   8   7      407.96      449.25      4.54 o 
  -5   8   7      244.08      252.28      3.83 o 
  -4   8   7       15.35       14.65      0.90 o 
  -3   8   7       19.63       26.72      1.17 o 
  -2   8   7        6.42        5.84      0.70 o 
  -1   8   7        4.15        4.17      0.64 o 
   0   8   7       42.07       43.09      1.47 o 
   1   8   7      484.70      496.67      8.33 o 
   2   8   7       91.74       90.83      2.89 o 
   3   8   7       98.48       98.51      2.56 o 
   4   8   7       76.99       81.53      2.78 o 
   5   8   7        0.85        1.50      0.45 o 
 -11   9   7       10.21        8.60      1.04 o 
 -10   9   7       15.37       18.28      0.93 o 
  -9   9   7       38.18       37.31      1.19 o 
  -8   9   7       74.85       73.03      1.71 o 
  -7   9   7       17.42       15.97      0.85 o 
  -6   9   7      467.92      487.16      5.02 o 
  -5   9   7       46.74       52.34      1.78 o 
  -4   9   7      155.20      156.69      3.80 o 
  -3   9   7        0.00        0.49      0.60 o 
  -2   9   7      130.08      128.58      2.85 o 
  -1   9   7       22.80       20.74      1.18 o 
   0   9   7       75.95       81.57      1.88 o 
   1   9   7        0.08        0.44      0.39 o 
   2   9   7       17.63       15.52      0.82 o 
   3   9   7       35.63       36.84      1.43 o 
   4   9   7        1.38        0.43      0.59 o 
 -10  10   7      165.46      171.57      4.12 o 
  -9  10   7      208.22      207.09      5.70 o 
  -8  10   7       24.15       27.40      2.19 o 
  -7  10   7       11.88       13.65      1.89 o 
  -6  10   7      187.46      196.46      3.71 o 
  -5  10   7       64.15       75.04      2.46 o 
  -4  10   7       30.27       25.18      1.61 o 
  -3  10   7      307.90      306.09      4.57 o 
  -2  10   7       74.00       76.11      1.92 o 
  -1  10   7        1.20        1.77      0.44 o 
   0  10   7      111.85      112.53      2.30 o 
   1  10   7       63.67       67.93      1.65 o 
   2  10   7      105.86      106.99      4.65 o 
  -8  11   7       32.59       34.65      1.88 o 
  -7  11   7       83.46       90.34      3.29 o 
  -6  11   7       21.88       21.56      1.16 o 
  -5  11   7        6.56        9.32      0.90 o 
  -4  11   7       52.52       55.77      2.99 o 
  -3  11   7       48.94       45.05      2.49 o 
  -2  11   7       60.89       54.11      2.13 o 
  -1  11   7       19.12       18.09      0.87 o 
   0  11   7        8.33        8.20      0.61 o 
  -6  12   7      194.71      201.51      4.30 o 
  -5  12   7      107.25       97.55      2.79 o 
  -4  12   7      262.86      240.04      4.59 o 
  -3  12   7       54.68       51.62      2.20 o 
  -2  12   7       38.11       29.43      1.63 o 
  -3 -11   8       71.24       73.23      2.86 o 
  -2 -11   8      104.83      105.55      1.96 o 
  -1 -11   8        1.06        1.66      0.36 o 
   0 -11   8        0.05        0.59      0.53 o 
   1 -11   8       37.05       33.95      2.41 o 
   2 -11   8        6.28        6.55      0.63 o 
   3 -11   8       16.97       20.38      1.26 o 
   4 -11   8       33.39       32.17      1.51 o 
  -5 -10   8      489.14      548.78      9.71 o 
  -4 -10   8      100.45       96.27      2.03 o 
  -3 -10   8       34.02       33.30      1.72 o 
  -2 -10   8       10.13       10.64      0.92 o 
  -1 -10   8       49.89       47.52      1.64 o 
   0 -10   8      650.64      635.92     22.19 o 
   1 -10   8       45.32       43.79      1.67 o 
   2 -10   8      189.36      180.62      4.46 o 
   3 -10   8        6.76        6.58      1.09 o 
   4 -10   8      186.14      187.22      4.31 o 
   5 -10   8       93.23      109.85      8.31 o 
  -6  -9   8        5.62        5.33      0.43 o 
  -5  -9   8      464.98      478.05      8.50 o 
  -4  -9   8       97.22      101.23      4.54 o 
  -3  -9   8        6.03        4.77      0.82 o 
  -2  -9   8        0.01       -0.41      0.68 o 
  -1  -9   8       99.08       94.88      3.47 o 
   0  -9   8        0.88        0.76      0.83 o 
   1  -9   8       21.22       17.68      2.33 o 
   2  -9   8       15.64       17.02      1.38 o 
   3  -9   8       26.63       26.88      1.64 o 
   4  -9   8       81.22       76.91      2.56 o 
   5  -9   8       65.31       67.36      2.76 o 
   6  -9   8       16.16       16.53      1.95 o 
  -7  -8   8       21.23       22.53      0.80 o 
  -6  -8   8       92.59       91.47      2.20 o 
  -5  -8   8      150.47      162.44      2.52 o 
  -4  -8   8        4.67        3.19      0.55 o 
  -3  -8   8        0.30        0.64      0.68 o 
  -2  -8   8       14.48       15.32      1.61 o 
  -1  -8   8        4.39        3.41      1.16 o 
   0  -8   8      238.84      234.37      4.73 o 
   1  -8   8      264.31      261.67      5.02 o 
   2  -8   8      108.72      114.27      3.38 o 
   3  -8   8      442.97      431.99      6.40 o 
   4  -8   8       63.92       69.10      2.97 o 
   5  -8   8       69.01       67.88      2.25 o 
   6  -8   8        0.08        1.53      0.84 o 
   7  -8   8       19.40       15.80      1.26 o 
  -8  -7   8        1.81        2.14      0.42 o 
  -7  -7   8      484.60      505.89      5.36 o 
  -6  -7   8       32.90       34.93      1.11 o 
  -5  -7   8       84.12       81.44      1.69 o 
  -4  -7   8      314.13      315.19      3.66 o 
  -3  -7   8      333.40      348.72      4.47 o 
  -2  -7   8      536.40      526.21      6.38 o 
  -1  -7   8       88.08       88.77      2.96 o 
   0  -7   8        0.16        0.39      0.76 o 
   1  -7   8       82.92       79.21      2.87 o 
   2  -7   8        0.04       -0.54      0.78 o 
   3  -7   8      517.90      538.42      9.28 o 
   4  -7   8      196.21      203.98      4.58 o 
   5  -7   8        0.33        0.35      0.51 o 
   6  -7   8        8.72        8.33      1.29 o 
   7  -7   8       17.43       15.99      1.70 o 
   8  -7   8       62.54       71.75      3.73 o 
  -9  -6   8       29.46       31.24      1.13 o 
  -8  -6   8       30.60       31.74      1.05 o 
  -7  -6   8      391.62      396.96      3.86 o 
  -6  -6   8      138.89      139.93      2.39 o 
  -5  -6   8      214.35      224.67      2.64 o 
  -4  -6   8        0.26       -0.09      0.55 o 
  -3  -6   8      149.08      167.14      3.52 o 
  -2  -6   8      133.43      132.83      2.74 o 
  -1  -6   8      136.25      130.36      3.31 o 
   0  -6   8       69.08       65.70      2.62 o 
   1  -6   8       20.50       19.78      1.54 o 
   2  -6   8      159.60      154.14      3.91 o 
   3  -6   8      186.80      180.92      4.34 o 
   4  -6   8       80.20       77.71      2.97 o 
   5  -6   8       18.60       13.14      1.45 o 
   6  -6   8        0.01        0.66      0.74 o 
   7  -6   8        5.50        6.13      1.14 o 
   8  -6   8       24.95       27.49      3.69 o 
 -10  -5   8       71.30       70.09      1.98 o 
  -9  -5   8      178.46      177.24      2.36 o 
  -8  -5   8      232.09      234.93      2.99 o 
  -7  -5   8      190.10      189.66      3.83 o 
  -6  -5   8      568.81      592.40      5.37 o 
  -5  -5   8       39.47       44.96      1.71 o 
  -4  -5   8       21.05       22.75      1.05 o 
  -3  -5   8       96.91      105.95      4.06 o 
  -2  -5   8        0.40        1.31      0.58 o 
  -1  -5   8       16.01       13.94      0.94 o 
   0  -5   8        0.41        0.75      0.43 o 
   1  -5   8       66.70       73.93      2.68 o 
   2  -5   8      172.14      150.65      3.62 o 
   3  -5   8        0.19        1.26      0.95 o 
   4  -5   8       10.48        9.75      1.34 o 
   5  -5   8       46.55       44.29      2.32 o 
   6  -5   8        4.83        5.26      1.09 o 
   7  -5   8       23.23       24.43      1.97 o 
   8  -5   8       10.98       11.74      1.32 o 
 -10  -4   8       58.74       59.36      1.99 o 
  -9  -4   8       24.80       23.53      1.07 o 
  -8  -4   8       47.86       48.19      1.44 o 
  -7  -4   8      165.65      163.13      4.14 o 
  -6  -4   8       28.21       32.10      1.26 o 
  -5  -4   8       15.28       15.01      0.77 o 
  -4  -4   8      169.37      179.42      2.43 o 
  -3  -4   8       41.94       40.39      1.12 o 
  -2  -4   8      277.75      303.96      5.86 o 
  -1  -4   8      290.47      300.76      3.29 o 
   0  -4   8      148.86      162.30      2.90 o 
   1  -4   8       69.61       58.95      1.85 o 
   2  -4   8        5.44        5.89      0.86 o 
   3  -4   8      702.48      697.41      8.96 o 
   4  -4   8       61.89       67.22      2.74 o 
   5  -4   8      291.34      283.52      5.33 o 
   6  -4   8        0.11        0.65      0.60 o 
   7  -4   8       45.57       39.45      2.03 o 
   8  -4   8      100.22      111.64      4.99 o 
 -11  -3   8        0.28        0.37      1.34 o 
 -10  -3   8       13.87       13.18      0.96 o 
  -9  -3   8       12.60       11.08      0.80 o 
  -8  -3   8       14.74       15.39      0.88 o 
  -7  -3   8      143.69      136.35      2.42 o 
  -6  -3   8      150.63      139.36      1.91 o 
  -5  -3   8      120.81      120.23      1.72 o 
  -4  -3   8      110.87      104.12      1.56 o 
  -3  -3   8        9.82       10.20      0.60 o 
  -2  -3   8        1.19        1.83      0.47 o 
  -1  -3   8      195.29      198.37      2.97 o 
   0  -3   8       51.14       44.31      1.71 o 
   1  -3   8      271.68      263.53      4.16 o 
   2  -3   8       18.31       24.38      1.26 o 
   3  -3   8      326.22      321.49      4.36 o 
   4  -3   8       95.35       95.89      2.14 o 
   5  -3   8      192.89      190.78      3.64 o 
   6  -3   8      205.55      207.79      4.03 o 
   7  -3   8        0.00        0.83      0.60 o 
   8  -3   8        2.48        1.04      0.54 o 
 -11  -2   8       48.74       55.32      2.47 o 
 -10  -2   8      298.96      301.00      4.49 o 
  -9  -2   8       16.71       19.41      1.22 o 
  -8  -2   8        8.90        9.28      0.81 o 
  -7  -2   8       25.29       26.87      0.93 o 
  -6  -2   8      239.34      233.41      2.58 o 
  -5  -2   8        0.20        0.72      0.30 o 
  -4  -2   8      634.75      638.65      5.11 o 
  -3  -2   8       25.04       36.76      0.90 o 
  -2  -2   8      283.99      281.54      3.33 o 
  -1  -2   8       32.61       32.39      0.95 o 
   0  -2   8      178.35      160.47      2.62 o 
   1  -2   8       10.93       11.45      0.77 o 
   2  -2   8       55.21       58.09      1.55 o 
   3  -2   8      408.11      419.39      5.48 o 
   4  -2   8      319.38      287.69      5.08 o 
   5  -2   8       93.54       93.12      2.49 o 
   6  -2   8        7.57        6.77      0.76 o 
   7  -2   8       20.63       22.25      1.37 o 
   8  -2   8      110.78      114.74      4.07 o 
 -12  -1   8      164.17      164.35      3.98 o 
 -11  -1   8       32.44       33.15      1.18 o 
 -10  -1   8       63.61       60.22      1.71 o 
  -9  -1   8      117.17      119.99      3.15 o 
  -8  -1   8       84.88       79.70      2.08 o 
  -7  -1   8       51.97       53.47      1.13 o 
  -6  -1   8        9.79        8.75      0.49 o 
  -5  -1   8        2.55        5.12      0.90 o 
  -4  -1   8        0.05        0.46      0.37 o 
  -3  -1   8      192.77      210.15      3.73 o 
  -2  -1   8      131.27      116.88      2.30 o 
  -1  -1   8      417.72      402.00      3.09 o 
   0  -1   8      175.81      192.51      2.19 o 
   1  -1   8      156.55      144.12      2.00 o 
   2  -1   8        0.04        1.40      0.45 o 
   3  -1   8       46.60       52.89      2.28 o 
   4  -1   8       25.20       21.27      1.46 o 
   5  -1   8       25.65       29.71      2.78 o 
   6  -1   8       87.04       81.49      3.63 o 
   7  -1   8       61.03       61.28      2.03 o 
   8  -1   8       63.63       63.50      2.29 o 
 -12   0   8      127.35      132.41      2.61 o 
 -11   0   8       77.18       80.44      1.63 o 
 -10   0   8      220.49      215.35      3.34 o 
  -9   0   8        1.20        0.99      0.46 o 
  -8   0   8        5.05        7.45      0.55 o 
  -7   0   8      534.67      550.73      4.26 o 
  -6   0   8      145.02      160.35      1.94 o 
  -5   0   8       95.38       98.84      1.36 o 
  -4   0   8      359.15      351.17      3.68 o 
  -3   0   8       23.09       21.82      0.84 o 
  -2   0   8      381.20      434.03      5.62 o 
  -1   0   8        0.01        1.57      0.39 o 
   0   0   8      295.09      274.91      3.51 o 
   1   0   8       20.55       20.91      1.19 o 
   2   0   8      191.20      194.85      6.43 o 
   3   0   8      583.95      587.33     10.93 o 
   4   0   8       35.97       42.61      1.64 o 
   5   0   8        4.02        4.43      0.85 o 
   6   0   8       74.65       75.80      4.45 o 
   7   0   8       82.02       89.00      3.62 o 
   8   0   8       88.83      100.42      3.12 o 
 -12   1   8       46.31       42.69      1.32 o 
 -11   1   8      161.04      160.18      2.39 o 
 -10   1   8      144.51      130.92      2.37 o 
  -9   1   8        5.18        6.20      0.66 o 
  -8   1   8      199.79      189.51      2.29 o 
  -7   1   8      170.64      187.07      3.34 o 
  -6   1   8        0.00        0.80      0.32 o 
  -5   1   8      169.42      168.41      2.17 o 
  -4   1   8      275.93      306.10      3.84 o 
  -3   1   8      346.45      341.83      2.62 o 
  -2   1   8      164.53      150.62      1.75 o 
  -1   1   8      559.29      581.23      5.59 o 
   0   1   8       11.93        8.25      0.55 o 
   1   1   8        5.23        5.60      0.79 o 
   2   1   8        3.26        4.01      0.71 o 
   3   1   8      256.01      247.48      5.08 o 
   4   1   8       24.14       23.16      1.87 o 
   5   1   8       78.22       73.95      3.39 o 
   6   1   8       42.16       39.65      2.54 o 
   7   1   8       43.73       39.20      2.40 o 
   8   1   8      125.27      140.26      3.09 o 
 -12   2   8       67.78       59.66      1.81 o 
 -11   2   8      126.01      126.81      2.20 o 
 -10   2   8       11.79        9.95      0.67 o 
  -9   2   8       84.24       83.69      1.74 o 
  -8   2   8      202.00      179.50      3.51 o 
  -7   2   8      317.42      340.77      3.72 o 
  -6   2   8       34.15       36.85      1.67 o 
  -5   2   8       16.24       16.79      0.68 o 
  -4   2   8       97.30       86.91      1.17 o 
  -3   2   8       83.48       92.40      1.62 o 
  -2   2   8      273.35      270.37      2.39 o 
  -1   2   8        0.01        0.82      0.35 o 
   0   2   8      430.64      411.67      6.09 o 
   1   2   8       46.33       48.31      2.24 o 
   2   2   8       72.58       73.57      2.14 o 
   3   2   8        5.17        6.87      1.58 o 
   4   2   8       23.66       19.77      1.70 o 
   5   2   8        2.36        3.36      0.99 o 
   6   2   8      347.05      356.98      7.16 o 
   7   2   8       32.03       40.02      2.33 o 
   8   2   8        0.06        0.55      0.35 o 
 -12   3   8       14.98       15.27      1.04 o 
 -11   3   8        5.13        3.56      0.60 o 
 -10   3   8      119.63      121.09      1.87 o 
  -9   3   8      129.62      131.91      2.24 o 
  -8   3   8      118.06      117.25      1.84 o 
  -7   3   8      450.69      459.34      4.23 o 
  -6   3   8        5.97        4.60      0.46 o 
  -5   3   8      209.82      213.10      3.95 o 
  -4   3   8      182.46      175.02      2.04 o 
  -3   3   8      160.96      181.35      1.96 o 
  -2   3   8       15.27       15.13      0.62 o 
  -1   3   8        0.50        1.59      0.42 o 
   0   3   8      228.72      225.86      5.78 o 
   1   3   8       91.60       91.90      2.20 o 
   2   3   8      116.39      109.74      2.55 o 
   3   3   8      141.07      144.59      4.15 o 
   4   3   8       37.50       37.43      2.33 o 
   5   3   8       26.67       30.92      2.21 o 
   6   3   8        0.75        0.65      0.70 o 
   7   3   8        1.98        2.60      0.87 o 
 -12   4   8       55.07       51.83      1.21 o 
 -11   4   8       46.59       42.39      1.53 o 
 -10   4   8        2.73        3.37      0.49 o 
  -9   4   8      171.90      168.09      2.84 o 
  -8   4   8       64.18       78.04      1.66 o 
  -7   4   8      778.27      812.11      8.35 o 
  -6   4   8       21.25       20.92      1.06 o 
  -5   4   8       16.11       12.16      0.80 o 
  -4   4   8      140.75      148.34      2.21 o 
  -3   4   8      156.50      182.40      2.02 o 
  -2   4   8      298.93      330.96      3.84 o 
  -1   4   8       22.23       22.37      1.17 o 
   0   4   8      166.63      173.03      2.72 o 
   1   4   8        0.32        0.69      0.54 o 
   2   4   8      198.37      208.05      6.25 o 
   3   4   8      117.16      111.53      3.76 o 
   4   4   8      138.43      140.10      4.34 o 
   5   4   8        0.48        0.84      0.67 o 
   6   4   8       56.89       55.32      2.60 o 
   7   4   8        0.09       -0.03      0.52 o 
 -12   5   8       26.53       24.07      0.95 o 
 -11   5   8       36.75       38.90      1.43 o 
 -10   5   8        0.06        0.74      0.57 o 
  -9   5   8       28.60       28.84      1.06 o 
  -8   5   8       27.28       29.48      1.21 o 
  -7   5   8        6.30        8.41      0.81 o 
  -6   5   8      364.48      371.78      8.30 o 
  -5   5   8       49.48       54.62      1.46 o 
  -4   5   8        0.19        1.88      0.60 o 
  -3   5   8       18.94       18.08      0.99 o 
  -2   5   8       14.94       19.58      1.45 o 
  -1   5   8       43.37       47.93      1.75 o 
   0   5   8       47.73       45.89      2.16 o 
   1   5   8       73.32       78.43      3.46 o 
   2   5   8      666.69      672.21     13.58 o 
   3   5   8       79.86       78.42      3.14 o 
   4   5   8      138.09      143.09      4.21 o 
   5   5   8       52.26       55.05      2.59 o 
   6   5   8       33.81       34.98      1.88 o 
 -12   6   8        6.87        8.46      0.71 o 
 -11   6   8        0.10        0.05      0.43 o 
 -10   6   8        0.04        0.32      0.32 o 
  -9   6   8       62.56       59.54      1.42 o 
  -8   6   8       82.36       81.40      1.82 o 
  -7   6   8      446.05      455.93     11.96 o 
  -6   6   8      148.62      167.02      3.59 o 
  -5   6   8        3.10        3.85      0.64 o 
  -4   6   8       21.52       22.07      1.04 o 
  -3   6   8      134.85      132.47      2.14 o 
  -2   6   8      159.51      171.76      3.31 o 
  -1   6   8      220.39      228.70      4.69 o 
   0   6   8       23.43       22.87      1.31 o 
   1   6   8      423.20      424.25     18.77 o 
   2   6   8      261.00      268.25     17.59 o 
   3   6   8      189.88      194.11      4.77 o 
   4   6   8        0.09       -0.49      0.86 o 
   5   6   8       74.26       80.63      3.22 o 
 -11   7   8       46.68       47.90      1.41 o 
 -10   7   8       69.16       68.64      2.25 o 
  -9   7   8        3.79        5.12      0.54 o 
  -8   7   8      132.79      142.14      2.35 o 
  -7   7   8      637.75      688.11      5.38 o 
  -6   7   8        0.19        0.18      0.40 o 
  -5   7   8       60.65       63.69      1.85 o 
  -4   7   8       14.23       18.14      0.96 o 
  -3   7   8       59.26       60.80      1.49 o 
  -2   7   8      333.92      326.35      4.53 o 
  -1   7   8      166.33      172.99      3.24 o 
   0   7   8      284.61      283.14      4.86 o 
   1   7   8       65.80       63.58      2.43 o 
   2   7   8       19.22       19.31      1.02 o 
   3   7   8      665.57      698.54      6.77 o 
   4   7   8        3.13        2.74      0.57 o 
   5   7   8       10.55       10.50      0.95 o 
 -11   8   8        9.16        7.28      0.61 o 
 -10   8   8        0.26       -0.44      0.44 o 
  -9   8   8       95.84       93.74      1.59 o 
  -8   8   8       92.46       97.07      2.43 o 
  -7   8   8      200.94      197.37      3.33 o 
  -6   8   8        1.20        1.67      0.43 o 
  -5   8   8      249.52      254.35      8.21 o 
  -4   8   8       92.82       85.52      1.91 o 
  -3   8   8       90.56       88.14      2.00 o 
  -2   8   8       50.74       52.03      1.63 o 
  -1   8   8        2.23        2.55      0.64 o 
   0   8   8       19.51       19.06      1.15 o 
   1   8   8       17.34       16.65      0.97 o 
   2   8   8      131.60      134.94      2.91 o 
   3   8   8        1.29        0.49      0.44 o 
   4   8   8       67.37       67.54      1.73 o 
 -10   9   8       19.99       19.20      1.18 o 
  -9   9   8       16.92       18.34      0.90 o 
  -8   9   8       66.48       58.99      1.38 o 
  -7   9   8       12.56       11.39      0.80 o 
  -6   9   8        2.61        3.08      0.66 o 
  -5   9   8       71.94       69.10      2.33 o 
  -4   9   8        0.77        0.91      0.58 o 
  -3   9   8      122.01      113.15      2.46 o 
  -2   9   8       17.45       18.49      1.13 o 
  -1   9   8        0.39        0.41      0.38 o 
   0   9   8      137.74      137.65      2.98 o 
   1   9   8      311.86      330.90      4.65 o 
   2   9   8        6.32        6.63      0.68 o 
   3   9   8      122.24      126.87      3.71 o 
  -8  10   8      123.50      120.46      2.43 o 
  -7  10   8        0.25        0.98      0.59 o 
  -6  10   8       77.76       73.02      2.08 o 
  -5  10   8        0.00        0.69      1.11 o 
  -4  10   8     1003.61     1027.16      8.41 o 
  -3  10   8      143.70      139.48      4.38 o 
  -2  10   8      142.06      145.59      3.17 o 
  -1  10   8        1.79        1.87      0.49 o 
   0  10   8       85.15       73.24      3.19 o 
   1  10   8      297.33      290.51      9.89 o 
  -6  11   8        1.87        2.19      0.63 o 
  -5  11   8        1.19        2.56      0.76 o 
  -4  11   8        2.90        2.94      0.84 o 
  -3  11   8        1.28        1.14      0.70 o 
  -2  11   8       82.00       66.16      9.67 o 
  -1  11   8       61.88       53.82      2.15 o 
  -1 -11   9        1.26        0.23      0.80 o 
   0 -11   9        4.56        3.78      0.63 o 
   1 -11   9        5.64        7.37      0.75 o 
  -4 -10   9        4.54        4.41      0.67 o 
  -3 -10   9       15.45       17.22      0.89 o 
  -2 -10   9       16.98       17.89      0.84 o 
  -1 -10   9       12.57       13.17      0.78 o 
   0 -10   9        0.00       -0.53      0.53 o 
   1 -10   9       14.79       14.33      1.39 o 
   2 -10   9        6.46        6.60      0.65 o 
   3 -10   9       26.60       26.06      1.61 o 
   4 -10   9       77.78       76.23      2.36 o 
  -6  -9   9        0.91        0.80      0.57 o 
  -5  -9   9      285.29      302.01      3.84 o 
  -4  -9   9        3.86        3.91      0.77 o 
  -3  -9   9       17.07       15.84      0.92 o 
  -2  -9   9      113.09      110.08      2.72 o 
  -1  -9   9      282.16      291.21      4.60 o 
   0  -9   9       90.95       90.71      3.26 o 
   1  -9   9        0.06        0.54      0.77 o 
   2  -9   9      181.10      198.41      4.83 o 
   3  -9   9       42.99       39.90      1.78 o 
   4  -9   9        6.75        6.12      0.79 o 
   5  -9   9        0.50        0.36      0.38 o 
  -7  -8   9       41.05       36.55      3.11 o 
  -6  -8   9       15.30       15.45      0.69 o 
  -5  -8   9      399.69      408.71      6.06 o 
  -4  -8   9      101.44       94.31      2.14 o 
  -3  -8   9      200.98      211.02      3.89 o 
  -2  -8   9        3.45        3.40      0.85 o 
  -1  -8   9        4.52        3.74      1.04 o 
   0  -8   9       17.13       17.01      1.74 o 
   1  -8   9       14.63       17.08      1.40 o 
   2  -8   9       25.71       20.84      1.51 o 
   3  -8   9      112.69      114.27      3.16 o 
   4  -8   9      111.30      113.78      3.05 o 
   5  -8   9        2.91        3.35      0.67 o 
   6  -8   9       10.88        7.36      0.81 o 
  -8  -7   9       52.59       53.55      1.76 o 
  -7  -7   9       58.08       58.06      1.64 o 
  -6  -7   9      154.20      153.39      2.48 o 
  -5  -7   9      516.08      546.68      6.17 o 
  -4  -7   9       10.34        9.60      0.83 o 
  -3  -7   9        0.07        0.86      0.56 o 
  -2  -7   9        0.86        0.59      0.58 o 
  -1  -7   9        9.60        8.52      1.11 o 
   0  -7   9       33.39       29.18      1.79 o 
   1  -7   9      407.63      405.25      8.81 o 
   2  -7   9       25.54       24.33      1.66 o 
   3  -7   9      217.55      209.52      4.44 o 
   4  -7   9        0.83        1.28      1.37 o 
   5  -7   9      137.57      139.56      8.76 o 
   6  -7   9       71.71       73.72     10.80 o 
   7  -7   9        0.00       -0.54      0.54 o 
  -9  -6   9       20.88       17.88      1.04 o 
  -8  -6   9        0.76        0.92      0.42 o 
  -7  -6   9       11.81       12.75      0.85 o 
  -6  -6   9       27.42       27.17      1.45 o 
  -5  -6   9      138.99      136.54      2.60 o 
  -4  -6   9      153.43      158.76      2.56 o 
  -3  -6   9        6.63        7.51      0.71 o 
  -2  -6   9      489.10      483.57      7.31 o 
  -1  -6   9       20.18       25.56      1.40 o 
   0  -6   9       74.79       69.85      2.66 o 
   1  -6   9      108.81      101.71      3.20 o 
   2  -6   9       22.21       20.99      1.62 o 
   3  -6   9      525.62      502.22      8.90 o 
   4  -6   9       36.76       40.42      2.15 o 
   5  -6   9        0.20       -0.75      0.79 o 
   6  -6   9        6.92        6.12      1.09 o 
   7  -6   9       36.45       28.96      2.47 o 
  -9  -5   9       25.57       25.24      1.05 o 
  -8  -5   9       17.20       17.11      0.81 o 
  -7  -5   9        0.62        1.06      0.56 o 
  -6  -5   9      242.57      248.55      5.80 o 
  -5  -5   9      122.87      142.14      4.13 o 
  -4  -5   9        4.97        3.24      0.51 o 
  -3  -5   9       63.39       66.26      1.89 o 
  -2  -5   9      239.99      240.61      3.26 o 
  -1  -5   9       31.56       26.04      1.48 o 
   0  -5   9      849.83      814.32      7.06 o 
   1  -5   9        6.57        6.14      0.79 o 
   2  -5   9      883.79      886.11     11.12 o 
   3  -5   9        6.70        6.63      1.21 o 
   4  -5   9        0.04        1.76      0.91 o 
   5  -5   9       31.04       33.12      1.93 o 
   6  -5   9       21.12       20.31      2.17 o 
   7  -5   9       61.61       62.10      3.73 o 
 -10  -4   9       56.66       58.32      3.00 o 
  -9  -4   9       27.06       27.43      1.06 o 
  -8  -4   9      191.87      184.78      3.32 o 
  -7  -4   9      134.70      134.15      2.94 o 
  -6  -4   9       55.32       57.85      1.81 o 
  -5  -4   9      131.98      127.15      3.12 o 
  -4  -4   9       90.55       94.28      1.88 o 
  -3  -4   9      102.01       93.04      1.94 o 
  -2  -4   9        2.78        3.07      0.45 o 
  -1  -4   9       17.24       16.61      0.88 o 
   0  -4   9       22.15       25.52      1.07 o 
   1  -4   9      422.92      429.42      8.14 o 
   2  -4   9       42.67       50.26      2.93 o 
   3  -4   9      232.89      247.35      4.09 o 
   4  -4   9       12.80        9.83      1.26 o 
   5  -4   9        5.47        5.75      1.23 o 
   6  -4   9        4.04        4.69      1.55 o 
   7  -4   9       24.57       28.13      2.62 o 
 -11  -3   9      264.59      272.66      7.35 o 
 -10  -3   9      281.06      290.20      3.82 o 
  -9  -3   9       19.29       23.98      1.04 o 
  -8  -3   9       57.32       59.60      1.89 o 
  -7  -3   9      197.61      194.82      3.57 o 
  -6  -3   9        8.55       11.18      0.74 o 
  -5  -3   9       33.24       36.38      1.10 o 
  -4  -3   9       95.87       97.06      1.77 o 
  -3  -3   9      612.54      606.55      7.13 o 
  -2  -3   9     1626.18     1607.12      9.04 o 
  -1  -3   9      464.67      474.44      4.85 o 
   0  -3   9       68.04       67.42      1.90 o 
   1  -3   9      285.95      267.01      4.40 o 
   2  -3   9      651.70      661.29      9.87 o 
   3  -3   9       40.58       39.53      1.75 o 
   4  -3   9        2.83        1.98      0.72 o 
   5  -3   9       70.20       72.91      2.52 o 
   6  -3   9      184.87      185.90      4.91 o 
   7  -3   9       67.48       74.49      4.22 o 
   8  -3   9      166.12      183.26      5.58 o 
 -11  -2   9       46.68       49.34      2.34 o 
 -10  -2   9       10.68        9.40      0.83 o 
  -9  -2   9      114.53      112.90      2.84 o 
  -8  -2   9        2.28        1.61      0.72 o 
  -7  -2   9      444.14      447.76      3.47 o 
  -6  -2   9        0.01        0.56      0.37 o 
  -5  -2   9       48.70       46.44      1.13 o 
  -4  -2   9       18.55       20.14      0.89 o 
  -3  -2   9       15.73       13.05      0.86 o 
  -2  -2   9      917.14      943.04      9.02 o 
  -1  -2   9      301.89      323.80      4.53 o 
   0  -2   9       41.52       38.69      1.94 o 
   1  -2   9       40.44       41.96      1.49 o 
   2  -2   9      108.16      118.17      2.59 o 
   3  -2   9      132.49      138.07      3.47 o 
   4  -2   9       32.07       32.48      1.79 o 
   5  -2   9       79.22       75.70      2.04 o 
   6  -2   9      132.48      125.26      2.78 o 
   7  -2   9      189.54      193.32      7.16 o 
   8  -2   9      153.87      190.81      5.59 o 
 -11  -1   9        4.21        3.65      0.44 o 
 -10  -1   9      118.13      108.90      2.17 o 
  -9  -1   9      312.65      287.85      4.62 o 
  -8  -1   9       32.38       37.98      1.30 o 
  -7  -1   9       26.18       21.36      0.79 o 
  -6  -1   9      339.21      360.34      5.40 o 
  -5  -1   9      266.66      253.12      2.56 o 
  -4  -1   9       20.88       24.20      0.89 o 
  -3  -1   9      318.49      335.57      3.71 o 
  -2  -1   9        0.89        0.10      0.47 o 
  -1  -1   9     1661.89     1675.93      8.25 o 
   0  -1   9      129.68      128.67      2.27 o 
   1  -1   9       25.14       25.15      1.00 o 
   2  -1   9      134.74      150.27      3.15 o 
   3  -1   9        2.52        1.31      0.54 o 
   4  -1   9       28.32       26.59      1.61 o 
   5  -1   9       31.16       23.74      1.37 o 
   6  -1   9        2.38        2.43      0.71 o 
   7  -1   9       40.09       40.17      1.67 o 
 -12   0   9       42.07       43.07      2.00 o 
 -11   0   9      126.50      121.08      1.86 o 
 -10   0   9      118.70      114.84      2.34 o 
  -9   0   9      137.24      132.26      2.70 o 
  -8   0   9      248.70      240.44      5.17 o 
  -7   0   9        1.28        1.87      0.42 o 
  -6   0   9       63.22       69.45      1.37 o 
  -5   0   9      161.24      172.71      2.24 o 
  -4   0   9        2.16        2.04      0.46 o 
  -3   0   9      247.33      251.45      2.86 o 
  -2   0   9       46.19       46.34      1.44 o 
  -1   0   9      171.38      173.61      2.40 o 
   0   0   9       54.68       59.70      1.44 o 
   1   0   9      106.29      107.09      1.98 o 
   2   0   9       14.60       14.85      0.88 o 
   3   0   9       16.86       15.91      1.21 o 
   4   0   9      418.49      400.57      5.57 o 
   5   0   9        0.00        0.02      0.51 o 
   6   0   9      312.34      310.90      7.43 o 
   7   0   9       66.12       64.29      1.80 o 
 -12   1   9       41.61       43.92      2.12 o 
 -11   1   9       96.41       95.40      1.74 o 
 -10   1   9       57.68       50.37      1.43 o 
  -9   1   9       46.41       40.26      1.57 o 
  -8   1   9       44.60       37.40      1.19 o 
  -7   1   9       51.74       63.04      1.63 o 
  -6   1   9       60.68       68.13      1.29 o 
  -5   1   9       66.49       70.44      1.52 o 
  -4   1   9      688.34      695.60      5.19 o 
  -3   1   9      420.88      448.86      3.22 o 
  -2   1   9      225.18      227.35      2.97 o 
  -1   1   9      210.26      209.72      2.60 o 
   0   1   9       39.70       46.88      1.30 o 
   1   1   9      746.69      746.11      4.69 o 
   2   1   9        5.57        8.68      0.83 o 
   3   1   9        2.77        2.54      0.52 o 
   4   1   9      302.23      304.62      4.92 o 
   5   1   9       84.59       73.07      3.19 o 
   6   1   9       46.66       43.94      1.63 o 
   7   1   9        8.52        8.32      0.68 o 
 -12   2   9      150.00      141.11      2.10 o 
 -11   2   9       75.60       72.36      1.85 o 
 -10   2   9        0.17        1.03      0.54 o 
  -9   2   9      165.20      161.39      2.68 o 
  -8   2   9       27.84       30.50      1.00 o 
  -7   2   9      295.62      306.30      4.27 o 
  -6   2   9      120.53      128.07      2.06 o 
  -5   2   9       18.36       17.36      0.80 o 
  -4   2   9       59.88       66.73      1.10 o 
  -3   2   9      449.55      493.78      3.45 o 
  -2   2   9      455.82      467.70      3.37 o 
  -1   2   9       65.17       59.00      1.34 o 
   0   2   9        0.64        1.08      0.44 o 
   1   2   9       94.18       89.49      2.30 o 
   2   2   9       80.55       77.33      2.59 o 
   3   2   9      118.39      120.82      3.88 o 
   4   2   9       69.93       71.78      2.43 o 
   5   2   9       48.58       50.88      1.99 o 
   6   2   9       17.59       16.39      1.50 o 
   7   2   9        2.89        2.09      0.48 o 
 -12   3   9      145.14      144.88      2.17 o 
 -11   3   9       41.34       40.35      1.42 o 
 -10   3   9       29.45       23.22      0.92 o 
  -9   3   9      123.18      127.86      2.09 o 
  -8   3   9       22.90       26.15      1.12 o 
  -7   3   9       39.11       39.37      1.20 o 
  -6   3   9      881.57      888.96      8.09 o 
  -5   3   9       94.32      104.26      2.03 o 
  -4   3   9       71.84       77.75      1.47 o 
  -3   3   9     1067.70     1117.45      7.07 o 
  -2   3   9     1314.85     1346.27      6.51 o 
  -1   3   9       39.38       41.61      1.07 o 
   0   3   9      149.50      155.00      2.46 o 
   1   3   9      107.09      117.46      3.45 o 
   2   3   9       45.60       42.08      1.45 o 
   3   3   9      100.47      103.80      2.76 o 
   4   3   9       35.03       39.73      2.29 o 
   5   3   9       46.68       49.12      1.89 o 
   6   3   9      434.07      451.38      6.76 o 
 -12   4   9        1.65        2.45      0.37 o 
 -11   4   9        6.14        3.91      0.55 o 
 -10   4   9        5.88        5.72      0.52 o 
  -9   4   9       43.02       44.67      1.22 o 
  -8   4   9        0.83        2.34      0.44 o 
  -7   4   9      114.27      120.12      3.33 o 
  -6   4   9      370.13      426.46     11.64 o 
  -5   4   9      110.26      109.52      2.11 o 
  -4   4   9       64.96       73.41      1.83 o 
  -3   4   9       10.15        7.66      0.60 o 
  -2   4   9        1.11        0.95      0.41 o 
  -1   4   9       21.64       18.79      1.06 o 
   0   4   9      184.14      177.52      3.41 o 
   1   4   9       13.23       12.87      0.88 o 
   2   4   9       56.61       53.07      1.64 o 
   3   4   9      269.00      266.02      6.23 o 
   4   4   9       12.53       11.01      0.97 o 
   5   4   9      104.29      104.26      6.59 o 
   6   4   9       10.23        9.08      0.79 o 
 -12   5   9        1.82        1.56      0.64 o 
 -11   5   9      111.23      112.85      2.21 o 
 -10   5   9       12.76       13.82      0.70 o 
  -9   5   9       37.58       37.61      1.14 o 
  -8   5   9        8.98        8.77      0.61 o 
  -7   5   9      525.84      582.33      6.09 o 
  -6   5   9      399.05      424.17     13.96 o 
  -5   5   9      395.33      417.96      4.93 o 
  -4   5   9      317.67      319.21      4.30 o 
  -3   5   9       80.32       86.13      2.05 o 
  -2   5   9      119.59      118.24      2.15 o 
  -1   5   9      242.30      255.10      3.58 o 
   0   5   9      105.74      107.27      2.68 o 
   1   5   9       27.07       21.41      1.08 o 
   2   5   9      130.60      130.92      2.63 o 
   3   5   9        0.06       -0.37      0.59 o 
   4   5   9      168.95      169.75      3.27 o 
   5   5   9       22.61       19.63      1.09 o 
 -11   6   9        3.68        4.00      0.51 o 
 -10   6   9       22.51       18.16      0.85 o 
  -9   6   9        6.63        7.13      0.59 o 
  -8   6   9       54.05       52.57      1.50 o 
  -7   6   9      161.84      154.65      4.39 o 
  -6   6   9      117.05      112.09      3.53 o 
  -5   6   9       45.39       45.96      2.00 o 
  -4   6   9      126.60      120.21      3.50 o 
  -3   6   9      240.43      272.15      3.59 o 
  -2   6   9      267.93      256.64      4.34 o 
  -1   6   9      190.74      180.27      3.49 o 
   0   6   9       23.16       26.34      1.05 o 
   1   6   9      363.03      347.38      8.18 o 
   2   6   9       10.26       11.58      0.98 o 
   3   6   9       44.20       43.85      1.70 o 
   4   6   9       44.42       39.52      1.27 o 
 -11   7   9       10.60       11.43      0.81 o 
 -10   7   9       90.45       83.80      1.86 o 
  -9   7   9       33.97       35.91      0.99 o 
  -8   7   9       15.46       15.70      0.72 o 
  -7   7   9      356.13      346.38      5.26 o 
  -6   7   9      336.71      345.77     13.04 o 
  -5   7   9      238.52      254.85      4.45 o 
  -4   7   9       28.05       27.22      1.51 o 
  -3   7   9        0.35        0.69      0.47 o 
  -2   7   9       42.50       34.65      1.36 o 
  -1   7   9       83.33       85.51      2.09 o 
   0   7   9       74.57       74.49      3.38 o 
   1   7   9      361.26      356.59      8.62 o 
   2   7   9        2.17        2.32      0.44 o 
   3   7   9        1.77        0.93      0.53 o 
   4   7   9        9.19        7.82      0.74 o 
 -10   8   9        8.00        6.80      0.53 o 
  -9   8   9       36.24       36.73      1.05 o 
  -8   8   9      199.18      191.78      2.37 o 
  -7   8   9       59.15       65.08      1.80 o 
  -6   8   9      112.75      115.25      3.85 o 
  -5   8   9        8.44        6.99      1.34 o 
  -4   8   9       62.20       59.64      2.78 o 
  -3   8   9        0.46        1.48      0.43 o 
  -2   8   9      144.73      137.83      2.45 o 
  -1   8   9       30.38       33.71      1.02 o 
   0   8   9      263.03      241.28      2.56 o 
   1   8   9      402.49      415.37      6.14 o 
   2   8   9        0.47        0.02      0.34 o 
   3   8   9        0.09       -0.27      0.42 o 
  -9   9   9        8.79        7.29      0.93 o 
  -8   9   9       38.19       32.16      1.87 o 
  -7   9   9       13.29       13.75      1.22 o 
  -6   9   9      134.29      148.45      4.05 o 
  -5   9   9        5.11        6.99      1.24 o 
  -4   9   9      288.78      308.92      6.45 o 
  -3   9   9        2.70        1.90      0.63 o 
  -2   9   9       78.74       75.54      1.95 o 
  -1   9   9       30.64       28.60      0.84 o 
   0   9   9       54.02       49.30      1.76 o 
   1   9   9      124.86      111.99      2.21 o 
  -6  10   9        4.17        4.25      0.80 o 
  -5  10   9       11.65       14.36      1.35 o 
  -4  10   9       13.66       11.26      1.27 o 
  -3  10   9        5.47        6.35      1.05 o 
  -2  10   9        3.26        2.54      0.83 o 
  -1  10   9       18.42       20.40      3.25 o 
  -4  11   9        5.40        4.83      0.78 o 
  -2 -10  10       21.75       23.35      1.66 o 
  -1 -10  10        0.21        0.02      0.34 o 
   0 -10  10       62.61       58.42      1.97 o 
   1 -10  10       11.33       13.44      0.90 o 
   2 -10  10       10.68        9.57      1.12 o 
  -5  -9  10        3.36        3.72      0.82 o 
  -4  -9  10       13.10       12.56      1.59 o 
  -3  -9  10        9.46       10.21      0.65 o 
  -2  -9  10       60.26       64.35      1.85 o 
  -1  -9  10       14.35       10.99      0.91 o 
   0  -9  10       32.49       31.24      1.78 o 
   1  -9  10       27.95       22.15      1.54 o 
   2  -9  10       13.71       16.50      1.35 o 
   3  -9  10       24.10       32.32      1.69 o 
   4  -9  10       32.33       37.19      2.02 o 
  -6  -8  10      252.85      269.14      3.98 o 
  -5  -8  10       68.57       72.51      2.10 o 
  -4  -8  10      195.37      196.82      3.14 o 
  -3  -8  10       21.73       18.98      1.14 o 
  -2  -8  10      231.94      235.46      3.98 o 
  -1  -8  10       65.02       64.44      2.72 o 
   0  -8  10      161.76      176.26      4.51 o 
   1  -8  10        9.36       13.22      1.14 o 
   2  -8  10       91.52       96.79      2.85 o 
   3  -8  10      189.22      205.07      5.08 o 
   4  -8  10      141.17      145.56      3.78 o 
   5  -8  10        7.43        5.55      0.85 o 
  -7  -7  10      192.25      194.19      3.68 o 
  -6  -7  10       80.32       88.23      1.77 o 
  -5  -7  10        6.40        5.85      0.92 o 
  -4  -7  10       89.33       90.50      1.99 o 
  -3  -7  10       62.70       61.85      1.78 o 
  -2  -7  10       60.58       53.57      1.99 o 
  -1  -7  10      313.46      315.08      6.28 o 
   0  -7  10        0.04       -0.40      0.68 o 
   1  -7  10       23.60       27.35      1.65 o 
   2  -7  10      460.01      465.78      6.99 o 
   3  -7  10      146.00      156.87      4.68 o 
   4  -7  10      196.68      220.32      6.14 o 
   5  -7  10        2.01        0.40      0.42 o 
  -8  -6  10       19.45       19.94      0.88 o 
  -7  -6  10       33.61       35.87      1.17 o 
  -6  -6  10       51.98       50.59      1.47 o 
  -5  -6  10        0.00        0.36      0.42 o 
  -4  -6  10      200.11      205.76      3.20 o 
  -3  -6  10       92.08       83.66      2.17 o 
  -2  -6  10      101.62       93.94      2.59 o 
  -1  -6  10      188.61      194.71      3.46 o 
   0  -6  10        7.87        8.11      1.15 o 
   1  -6  10       34.58       35.92      2.04 o 
   2  -6  10        7.12        5.30      0.93 o 
   3  -6  10       64.19       70.40      2.48 o 
   4  -6  10        1.66        1.46      0.63 o 
   5  -6  10       67.05       79.70      4.08 o 
   6  -6  10       26.08       24.67      1.58 o 
  -9  -5  10       57.51       58.48      1.80 o 
  -8  -5  10       25.95       24.78      0.98 o 
  -7  -5  10        0.13        0.43      0.48 o 
  -6  -5  10     1228.37     1271.49     10.48 o 
  -5  -5  10      443.78      461.44      6.04 o 
  -4  -5  10      184.99      189.52      3.30 o 
  -3  -5  10        0.80        1.44      1.03 o 
  -2  -5  10      235.07      243.60      3.89 o 
  -1  -5  10      194.58      200.83      3.03 o 
   0  -5  10       69.23       63.27      2.85 o 
   1  -5  10       48.91       56.42      1.89 o 
   2  -5  10       75.16       80.65      2.24 o 
   3  -5  10      311.64      310.89     13.53 o 
   4  -5  10       47.83       54.10      3.91 o 
   5  -5  10       42.66       47.83      3.35 o 
   6  -5  10       22.27       28.33      2.43 o 
 -10  -4  10      122.36      127.85      3.85 o 
  -9  -4  10        0.14        0.82      0.43 o 
  -8  -4  10        2.92        2.01      0.50 o 
  -7  -4  10       19.72       18.01      1.11 o 
  -6  -4  10      146.70      147.94      2.20 o 
  -5  -4  10      230.24      211.59      4.38 o 
  -4  -4  10       45.46       42.26      1.14 o 
  -3  -4  10       12.08       10.05      0.73 o 
  -2  -4  10       41.10       42.91      1.42 o 
  -1  -4  10       74.28       72.76      1.82 o 
   0  -4  10      112.62      113.32      2.25 o 
   1  -4  10      296.20      284.63      4.13 o 
   2  -4  10      114.48      121.58      3.35 o 
   3  -4  10      107.42      105.46      2.94 o 
   4  -4  10       68.59       67.69      4.22 o 
   5  -4  10       22.03       19.62      2.26 o 
   6  -4  10       86.64       90.80      4.33 o 
 -10  -3  10       40.78       35.83      1.88 o 
  -9  -3  10       26.05       25.12      1.90 o 
  -8  -3  10       13.31       11.80      1.04 o 
  -7  -3  10        4.09        2.97      0.63 o 
  -6  -3  10      296.39      312.32      3.52 o 
  -5  -3  10       45.08       41.70      1.17 o 
  -4  -3  10       10.10       11.39      0.74 o 
  -3  -3  10      814.91      816.44     13.11 o 
  -2  -3  10       93.66       91.54      1.79 o 
  -1  -3  10       14.32       13.91      0.84 o 
   0  -3  10       16.27       14.02      1.00 o 
   1  -3  10       38.88       39.38      2.11 o 
   2  -3  10      117.94      107.62      3.61 o 
   3  -3  10        0.16        0.59      0.67 o 
   4  -3  10       15.67        6.70      1.02 o 
   5  -3  10      116.46      117.77      5.31 o 
   6  -3  10       55.56       47.56      3.18 o 
   7  -3  10       98.03      116.99      4.32 o 
 -10  -2  10        2.07        2.68      0.77 o 
  -9  -2  10       49.95       53.52      2.87 o 
  -8  -2  10      245.83      232.25      6.28 o 
  -7  -2  10        4.10        6.34      0.55 o 
  -6  -2  10       17.82       13.54      0.68 o 
  -5  -2  10        0.65        0.56      0.36 o 
  -4  -2  10        2.75        2.51      0.44 o 
  -3  -2  10        1.76        2.06      0.52 o 
  -2  -2  10        1.37        2.32      0.59 o 
  -1  -2  10      107.96      106.98      2.74 o 
   0  -2  10      195.08      187.43      4.51 o 
   1  -2  10        0.95        1.24      0.50 o 
   2  -2  10        3.03        3.86      0.95 o 
   3  -2  10       24.04       19.40      1.65 o 
   4  -2  10        1.59        1.06      0.97 o 
   5  -2  10      202.53      192.09      4.50 o 
   6  -2  10      267.33      291.10      7.67 o 
   7  -2  10      151.96      162.17      4.98 o 
 -11  -1  10      351.50      353.18      4.06 o 
 -10  -1  10       42.30       38.53      1.56 o 
  -9  -1  10       39.96       38.34      2.54 o 
  -8  -1  10       60.05       58.71      1.87 o 
  -7  -1  10       21.06       19.84      0.77 o 
  -6  -1  10       47.37       37.21      0.96 o 
  -5  -1  10       78.34       77.45      1.49 o 
  -4  -1  10       84.17       84.69      1.42 o 
  -3  -1  10       97.59       98.92      2.13 o 
  -2  -1  10     1704.41     1752.02      9.28 o 
  -1  -1  10        1.28        1.10      0.44 o 
   0  -1  10       81.08       85.67      1.84 o 
   1  -1  10      481.99      473.71      7.60 o 
   2  -1  10      196.93      190.04      3.73 o 
   3  -1  10      243.75      230.28      5.84 o 
   4  -1  10        8.12        4.98      0.93 o 
   5  -1  10      150.74      142.12      3.90 o 
   6  -1  10      140.67      134.02      6.59 o 
 -11   0  10       90.45       86.47      2.16 o 
 -10   0  10      121.76      115.90      2.30 o 
  -9   0  10        5.44        3.57      0.59 o 
  -8   0  10       71.63       61.13      1.47 o 
  -7   0  10        7.58        7.45      0.57 o 
  -6   0  10       45.84       45.75      1.16 o 
  -5   0  10      724.30      734.12      8.06 o 
  -4   0  10      760.43      775.09      4.82 o 
  -3   0  10      962.99      992.16      9.93 o 
  -2   0  10      544.32      547.30      4.16 o 
  -1   0  10      598.39      609.24      5.11 o 
   0   0  10      443.53      443.00      5.06 o 
   1   0  10      107.22      107.59      2.11 o 
   2   0  10        1.67        0.79      0.58 o 
   3   0  10       87.24       77.10      2.40 o 
   4   0  10        1.09        0.92      0.66 o 
   5   0  10      143.26      135.95      5.48 o 
   6   0  10      124.62      124.04      6.68 o 
 -11   1  10       39.88       36.36      1.20 o 
 -10   1  10        8.65        6.45      0.81 o 
  -9   1  10       27.73       29.49      1.13 o 
  -8   1  10      270.23      248.18      2.93 o 
  -7   1  10       56.67       49.25      1.38 o 
  -6   1  10      674.80      654.20      6.53 o 
  -5   1  10        7.73        8.77      0.60 o 
  -4   1  10       27.58       26.64      0.87 o 
  -3   1  10     1803.43     1865.11      8.28 o 
  -2   1  10      497.80      503.75      4.33 o 
  -1   1  10      267.07      270.19      3.32 o 
   0   1  10       69.40       66.41      1.62 o 
   1   1  10      177.26      167.09      2.62 o 
   2   1  10       38.42       39.11      1.31 o 
   3   1  10      135.79      130.35      2.58 o 
   4   1  10       45.33       43.62      1.76 o 
   5   1  10       16.64       15.30      1.31 o 
   6   1  10      489.77      504.45     14.01 o 
 -11   2  10      372.97      387.08      3.87 o 
 -10   2  10      122.61      123.73      1.88 o 
  -9   2  10        6.35        6.58      0.63 o 
  -8   2  10       51.02       44.80      1.15 o 
  -7   2  10        0.92        1.55      0.52 o 
  -6   2  10       62.27       61.91      1.67 o 
  -5   2  10      166.00      163.35      2.64 o 
  -4   2  10      128.96      132.95      1.85 o 
  -3   2  10        7.04       10.31      0.92 o 
  -2   2  10       50.63       47.14      1.31 o 
  -1   2  10        3.28        2.03      0.42 o 
   0   2  10        6.40        7.35      0.55 o 
   1   2  10      148.26      147.49      2.24 o 
   2   2  10       12.65        8.57      0.62 o 
   3   2  10      141.13      131.95      2.59 o 
   4   2  10       83.31       81.78      2.32 o 
   5   2  10        1.18        1.71      0.44 o 
   6   2  10        0.16        0.48      0.56 o 
 -11   3  10      186.99      180.47      2.64 o 
 -10   3  10      131.01      130.39      1.92 o 
  -9   3  10        0.11        0.41      0.31 o 
  -8   3  10        0.78        0.68      0.30 o 
  -7   3  10      131.11      119.42      1.96 o 
  -6   3  10       53.67       56.39      1.77 o 
  -5   3  10       47.42       42.64      1.59 o 
  -4   3  10      241.12      249.43      3.06 o 
  -3   3  10       13.62       14.87      0.77 o 
  -2   3  10      644.07      662.52      6.95 o 
  -1   3  10      109.04      108.34      2.20 o 
   0   3  10      253.64      256.51      2.95 o 
   1   3  10       92.50       98.49      2.02 o 
   2   3  10       23.07       26.02      1.22 o 
   3   3  10       43.32       44.94      1.51 o 
   4   3  10        0.24        0.48      0.28 o 
   5   3  10      111.29      100.68      2.58 o 
 -11   4  10       77.22       78.89      1.71 o 
 -10   4  10       18.77       20.22      0.78 o 
  -9   4  10       15.31       15.89      0.73 o 
  -8   4  10      190.04      182.78      3.06 o 
  -7   4  10       36.15       37.07      1.10 o 
  -6   4  10      561.05      576.25      6.48 o 
  -5   4  10        6.38        6.36      1.52 o 
  -4   4  10       83.42       89.30      2.39 o 
  -3   4  10       31.46       35.57      1.26 o 
  -2   4  10        2.10        3.68      0.51 o 
  -1   4  10       29.20       25.12      1.09 o 
   0   4  10      210.24      195.46      2.85 o 
   1   4  10      152.41      153.11      2.47 o 
   2   4  10       42.76       41.53      1.49 o 
   3   4  10        0.02        0.29      0.29 o 
   4   4  10       11.26       10.33      0.63 o 
   5   4  10       80.94       78.30      3.27 o 
 -11   5  10       45.48       49.26      1.63 o 
 -10   5  10       92.51       98.35      1.55 o 
  -9   5  10       60.65       68.93      1.63 o 
  -8   5  10      201.39      189.72      2.72 o 
  -7   5  10      185.44      191.03      3.00 o 
  -6   5  10       64.37       81.06      3.34 o 
  -5   5  10        6.93        6.55      1.31 o 
  -4   5  10      145.62      166.24      3.17 o 
  -3   5  10      121.06      127.24      2.86 o 
  -2   5  10       17.22       17.49      0.92 o 
  -1   5  10      172.65      163.68      2.84 o 
   0   5  10      178.11      173.29      2.63 o 
   1   5  10     1320.53     1291.50     24.67 o 
   2   5  10       34.21       32.15      1.27 o 
   3   5  10        0.54        0.79      0.29 o 
   4   5  10       82.67       83.94      3.44 o 
 -11   6  10        4.80        3.87      0.52 o 
 -10   6  10      101.24      101.00      1.49 o 
  -9   6  10        0.32        0.29      0.34 o 
  -8   6  10      107.37      116.96      2.64 o 
  -7   6  10       38.75       35.10      1.27 o 
  -6   6  10        8.42        7.84      1.21 o 
  -5   6  10       35.89       37.67      2.53 o 
  -4   6  10      137.51      147.15      2.91 o 
  -3   6  10       83.99       79.32      2.23 o 
  -2   6  10       59.23       54.91      1.68 o 
  -1   6  10      102.79      102.57      2.26 o 
   0   6  10        2.38        1.46      0.41 o 
   1   6  10       13.35       11.82      0.69 o 
   2   6  10       97.17      103.25      2.39 o 
   3   6  10        5.86        5.82      0.69 o 
 -10   7  10       12.79       15.78      0.95 o 
  -9   7  10      400.61      419.31      3.29 o 
  -8   7  10      157.36      160.72      2.58 o 
  -7   7  10      306.23      314.79      9.84 o 
  -6   7  10      139.37      151.20      4.35 o 
  -5   7  10        2.85        3.01      1.10 o 
  -4   7  10      225.09      220.14      3.86 o 
  -3   7  10      124.03      117.64      2.55 o 
  -2   7  10      102.21      103.42      2.15 o 
  -1   7  10      230.03      223.39      3.10 o 
   0   7  10       19.92       16.87      0.89 o 
   1   7  10       14.66       13.94      0.86 o 
   2   7  10      385.73      399.40      4.18 o 
  -9   8  10       70.85       73.70      1.73 o 
  -8   8  10      245.08      250.52      3.37 o 
  -7   8  10      102.26      105.27      1.89 o 
  -6   8  10        0.09       -0.44      1.75 o 
  -5   8  10       79.70       89.20      3.40 o 
  -4   8  10      181.14      193.53      3.62 o 
  -3   8  10       98.95      100.59      2.69 o 
  -2   8  10       20.04       17.76      0.87 o 
  -1   8  10       65.47       61.96      1.50 o 
   0   8  10       22.48       23.24      0.89 o 
   1   8  10      451.73      443.17      9.79 o 
  -7   9  10        1.50        1.02      0.50 o 
  -6   9  10       13.21        7.96      0.99 o 
  -5   9  10       48.34       51.41      2.37 o 
  -4   9  10       53.29       44.92      2.31 o 
  -3   9  10       74.63       75.79      2.48 o 
  -2   9  10       21.79       20.44      1.74 o 
  -1   9  10       51.82       44.78      1.51 o 
   0   9  10       13.41       12.02      1.21 o 
  -5  10  10       82.57       72.91      2.36 o 
  -4  10  10        4.63        5.73      0.84 o 
  -3  10  10        1.64        2.17      0.61 o 
  -2  -9  11      174.11      198.84      3.40 o 
  -1  -9  11       62.11       64.24      2.00 o 
   0  -9  11        8.97        8.38      1.53 o 
   1  -9  11       43.09       49.27      1.86 o 
  -5  -8  11        4.61        3.54      0.45 o 
  -4  -8  11       30.34       28.55      1.38 o 
  -3  -8  11        0.05        0.27      0.47 o 
  -2  -8  11       12.49        9.50      0.77 o 
  -1  -8  11       21.15       14.84      1.07 o 
   0  -8  11        2.58        1.76      0.64 o 
   1  -8  11        3.29        2.36      1.22 o 
   2  -8  11        0.23       -0.03      0.63 o 
   3  -8  11       97.41      115.11      2.47 o 
  -6  -7  11      165.75      166.32      2.49 o 
  -5  -7  11      138.95      139.37      2.49 o 
  -4  -7  11        1.49        1.48      0.44 o 
  -3  -7  11       47.22       46.99      1.62 o 
  -2  -7  11        2.47        2.50      0.53 o 
  -1  -7  11        1.36        1.66      0.60 o 
   0  -7  11        6.66        8.29      1.74 o 
   1  -7  11       58.69       57.47      1.85 o 
   2  -7  11       63.22       60.38      2.52 o 
   3  -7  11       51.52       44.79      2.11 o 
   4  -7  11       26.14       26.11      1.33 o 
  -7  -6  11        0.22       -0.16      0.45 o 
  -6  -6  11      197.19      196.95      3.01 o 
  -5  -6  11        0.96        1.03      0.48 o 
  -4  -6  11       39.74       32.51      1.23 o 
  -3  -6  11       31.98       32.32      1.29 o 
  -2  -6  11       59.81       59.39      1.71 o 
  -1  -6  11        7.23        6.35      0.72 o 
   0  -6  11        7.69        7.52      0.76 o 
   1  -6  11        0.27       -0.14      0.55 o 
   2  -6  11      130.20      118.92      2.89 o 
   3  -6  11       26.67       27.76      2.01 o 
   4  -6  11        0.55       -0.23      0.72 o 
   5  -6  11       35.47       36.16      2.34 o 
  -8  -5  11        0.36        0.13      0.44 o 
  -7  -5  11       26.81       27.16      1.21 o 
  -6  -5  11      245.77      239.18      5.70 o 
  -5  -5  11       19.58       20.85      1.16 o 
  -4  -5  11       82.09       77.85      1.72 o 
  -3  -5  11       69.43       67.18      1.64 o 
  -2  -5  11       14.36       11.22      0.81 o 
  -1  -5  11       19.96       21.56      1.17 o 
   0  -5  11       34.91       31.88      1.43 o 
   1  -5  11        1.68        2.32      0.70 o 
   2  -5  11       99.76       94.74      2.98 o 
   3  -5  11      122.99      132.80      4.23 o 
   4  -5  11       71.91       54.03      5.50 o 
   5  -5  11       50.28       46.72      2.79 o 
  -9  -4  11       42.79       37.78      1.74 o 
  -8  -4  11       46.74       46.85      1.64 o 
  -7  -4  11      168.77      165.00      3.39 o 
  -6  -4  11       13.48       14.44      0.78 o 
  -5  -4  11      320.71      323.52      3.87 o 
  -4  -4  11      342.52      366.13      4.50 o 
  -3  -4  11        0.90        0.91      0.42 o 
  -2  -4  11      166.51      153.72      2.54 o 
  -1  -4  11      127.76      133.75      2.39 o 
   0  -4  11        8.96        8.22      0.78 o 
   1  -4  11      173.79      164.31      3.47 o 
   2  -4  11       10.25        8.32      0.76 o 
   3  -4  11      173.68      163.11      5.03 o 
   4  -4  11       21.27       18.74      2.31 o 
   5  -4  11       11.23       11.92      1.57 o 
  -9  -3  11        3.85        2.79      0.74 o 
  -8  -3  11        0.00        0.15      0.73 o 
  -7  -3  11       29.52       25.36      2.15 o 
  -6  -3  11      279.64      266.49      2.90 o 
  -5  -3  11        0.71        0.47      0.39 o 
  -4  -3  11      937.81      935.80     13.30 o 
  -3  -3  11      469.46      474.37      6.42 o 
  -2  -3  11     1350.86     1365.28     16.17 o 
  -1  -3  11       12.93       11.81      0.82 o 
   0  -3  11      160.22      165.27      4.86 o 
   1  -3  11        9.22        8.66      0.96 o 
   2  -3  11       51.30       53.41      2.46 o 
   3  -3  11       50.99       43.94      2.16 o 
   4  -3  11        0.85        0.92      0.54 o 
   5  -3  11        2.15        3.99      1.15 o 
 -10  -2  11      295.40      280.77      5.65 o 
  -9  -2  11      157.64      157.46      4.55 o 
  -8  -2  11      135.96      120.00      4.33 o 
  -7  -2  11      209.96      201.39      4.22 o 
  -6  -2  11       88.12       88.75      1.53 o 
  -5  -2  11        7.13        8.20      0.54 o 
  -4  -2  11      192.51      192.33      3.05 o 
  -3  -2  11      589.60      579.44      4.67 o 
  -2  -2  11       94.26       88.07      1.95 o 
  -1  -2  11     1061.67     1042.89      8.89 o 
   0  -2  11       33.67       34.21      1.64 o 
   1  -2  11      324.53      326.23      6.05 o 
   2  -2  11       53.82       53.32      2.62 o 
   3  -2  11        4.57        4.55      0.88 o 
   4  -2  11       15.10       13.31      1.21 o 
   5  -2  11        5.81        4.28      0.71 o 
 -10  -1  11      353.09      356.54      3.40 o 
  -9  -1  11        4.76        6.64      1.20 o 
  -8  -1  11       11.70        9.66      0.81 o 
  -7  -1  11      161.39      150.58      2.31 o 
  -6  -1  11       15.68       12.05      0.63 o 
  -5  -1  11      350.31      341.50      3.45 o 
  -4  -1  11      268.51      265.10      2.91 o 
  -3  -1  11       37.61       42.37      1.25 o 
  -2  -1  11       39.98       49.79      2.05 o 
  -1  -1  11        9.61        8.51      1.00 o 
   0  -1  11       43.68       42.09      1.76 o 
   1  -1  11        0.04        0.30      0.47 o 
   2  -1  11       64.52       60.69      2.05 o 
   3  -1  11       28.52       25.52      1.72 o 
   4  -1  11       96.84       86.57      2.87 o 
   5  -1  11       28.23       24.92      1.43 o 
 -10   0  11      220.73      202.07      2.74 o 
  -9   0  11        6.48        6.51      0.61 o 
  -8   0  11        1.01        2.07      0.40 o 
  -7   0  11      262.27      254.67      2.92 o 
  -6   0  11        6.43        6.06      0.54 o 
  -5   0  11      118.63      125.10      1.85 o 
  -4   0  11      174.44      181.60      2.11 o 
  -3   0  11      212.92      225.87      3.10 o 
  -2   0  11      504.04      522.74      6.66 o 
  -1   0  11        0.73        0.60      0.45 o 
   0   0  11      118.36      125.09      3.94 o 
   1   0  11      129.26      138.86      2.62 o 
   2   0  11       88.46       90.02      2.48 o 
   3   0  11       10.75        9.61      0.86 o 
   4   0  11       10.54        8.34      1.63 o 
   5   0  11       24.78       21.38      1.89 o 
 -11   1  11       20.81       16.53      1.32 o 
 -10   1  11        2.28        1.02      0.33 o 
  -9   1  11       33.97       27.02      0.99 o 
  -8   1  11        2.65        2.56      0.42 o 
  -7   1  11       69.73       63.53      1.51 o 
  -6   1  11       93.36       88.55      1.68 o 
  -5   1  11       34.25       36.04      1.07 o 
  -4   1  11        4.13        3.42      0.57 o 
  -3   1  11       13.46       16.37      0.91 o 
  -2   1  11       12.62       12.30      0.76 o 
  -1   1  11      267.01      265.89      3.07 o 
   0   1  11       62.45       67.40      1.77 o 
   1   1  11       72.90       63.59      1.63 o 
   2   1  11      122.13      121.20      2.15 o 
   3   1  11       63.56       56.36      1.62 o 
   4   1  11      143.98      152.36      4.43 o 
   5   1  11      177.01      161.35      3.25 o 
 -11   2  11        0.08       -0.05      0.34 o 
 -10   2  11       39.57       37.28      2.00 o 
  -9   2  11       50.62       42.93      1.54 o 
  -8   2  11        1.85        1.38      0.36 o 
  -7   2  11      137.02      142.01      2.65 o 
  -6   2  11      300.59      298.06      2.89 o 
  -5   2  11      184.14      178.90      2.75 o 
  -4   2  11      768.64      773.75      5.96 o 
  -3   2  11      157.20      156.83      2.13 o 
  -2   2  11      369.50      365.51      3.54 o 
  -1   2  11      365.40      375.32      4.96 o 
   0   2  11       37.53       39.39      1.32 o 
   1   2  11        1.16        1.15      0.41 o 
   2   2  11      402.89      406.66      5.07 o 
   3   2  11        2.55        3.12      0.59 o 
   4   2  11      178.55      157.24      3.09 o 
   5   2  11       13.57       10.28      1.24 o 
 -11   3  11        0.76        0.19      0.36 o 
 -10   3  11        1.54        2.29      0.39 o 
  -9   3  11       55.06       53.57      1.38 o 
  -8   3  11       22.14       16.04      0.74 o 
  -7   3  11      120.11      126.39      1.96 o 
  -6   3  11      126.80      129.14      2.85 o 
  -5   3  11      122.38      131.37      4.44 o 
  -4   3  11       51.14       51.92      1.59 o 
  -3   3  11     1545.90     1630.14      8.49 o 
  -2   3  11       55.66       52.64      1.34 o 
  -1   3  11      572.82      578.09      6.21 o 
   0   3  11      214.04      209.93      3.47 o 
   1   3  11      274.59      263.20      3.15 o 
   2   3  11        0.01        0.19      0.47 o 
   3   3  11        0.08        1.00      0.43 o 
   4   3  11        0.07        0.00      0.87 o 
 -10   4  11       14.68       13.08      0.67 o 
  -9   4  11       78.68       74.22      1.55 o 
  -8   4  11      120.40      113.06      2.07 o 
  -7   4  11      199.59      190.32      2.32 o 
  -6   4  11        0.22       -0.07      0.46 o 
  -5   4  11       91.14       90.64      3.70 o 
  -4   4  11        0.10        0.41      0.58 o 
  -3   4  11      119.79      117.15      2.35 o 
  -2   4  11       43.25       49.05      1.58 o 
  -1   4  11       56.45       58.81      1.54 o 
   0   4  11      322.61      353.83      4.16 o 
   1   4  11       53.90       52.68      1.35 o 
   2   4  11       22.22       20.83      0.96 o 
   3   4  11       14.32       12.61      0.81 o 
 -10   5  11       18.46       19.79      0.73 o 
  -9   5  11      188.23      175.86      2.51 o 
  -8   5  11        0.36        0.38      0.33 o 
  -7   5  11      124.67      120.72      2.18 o 
  -6   5  11        1.64        0.68      0.50 o 
  -5   5  11       79.18       82.37      3.50 o 
  -4   5  11       15.52       12.96      0.99 o 
  -3   5  11        0.04       -0.04      0.53 o 
  -2   5  11      109.82      105.13      2.17 o 
  -1   5  11       41.29       40.60      1.25 o 
   0   5  11      152.58      147.95      2.97 o 
   1   5  11      248.66      240.64      3.58 o 
   2   5  11       53.84       51.49      1.35 o 
   3   5  11       32.96       29.74      1.08 o 
 -10   6  11       42.27       38.31      1.84 o 
  -9   6  11        7.92        6.06      0.46 o 
  -8   6  11       10.67        7.22      0.54 o 
  -7   6  11      175.63      173.31      2.67 o 
  -6   6  11       63.99       63.20      2.80 o 
  -5   6  11        6.54        7.42      1.25 o 
  -4   6  11       28.58       27.88      1.27 o 
  -3   6  11      102.69      108.07      3.18 o 
  -2   6  11       43.11       41.13      1.56 o 
  -1   6  11        0.86        0.31      0.41 o 
   0   6  11       31.04       28.25      1.62 o 
   1   6  11      150.22      150.85      2.67 o 
   2   6  11       31.83       29.07      1.15 o 
  -9   7  11       67.57       66.75      2.40 o 
  -8   7  11       30.79       25.99      1.18 o 
  -7   7  11      153.09      162.94      2.37 o 
  -6   7  11        7.08       11.13      1.25 o 
  -5   7  11       86.51       90.87      3.35 o 
  -4   7  11       51.71       48.68      1.67 o 
  -3   7  11       10.46       10.80      0.80 o 
  -2   7  11       19.64       17.45      0.97 o 
  -1   7  11        7.95        8.09      0.69 o 
   0   7  11      114.35      110.25      2.20 o 
   1   7  11      137.30      141.93      2.40 o 
  -7   8  11        0.12       -0.30      0.36 o 
  -6   8  11        6.99        5.90      1.11 o 
  -5   8  11        3.91        1.93      0.74 o 
  -4   8  11       81.13       76.30      2.89 o 
  -3   8  11       20.62       19.20      1.11 o 
  -2   8  11        0.00       -0.12      0.38 o 
  -1   8  11        0.06       -0.33      0.33 o 
  -5   9  11       45.19       42.87      1.83 o 
  -4   9  11        0.33        0.97      0.58 o 
  -3   9  11      118.62      123.51      3.12 o 
  -2  -8  12      112.79      104.80      3.36 o 
  -1  -8  12        0.02       -0.25      0.63 o 
   0  -8  12        7.09        7.32      1.11 o 
  -5  -7  12        1.42        0.35      0.51 o 
  -4  -7  12       94.12       95.31      1.91 o 
  -3  -7  12       17.04       12.77      0.77 o 
  -2  -7  12       68.36       68.30      1.72 o 
  -1  -7  12      161.74      168.24      5.14 o 
   0  -7  12        0.09       -0.33      0.33 o 
   1  -7  12      294.72      298.02     15.09 o 
   2  -7  12       62.69       65.70      2.99 o 
  -6  -6  12      189.03      186.19      5.40 o 
  -5  -6  12        1.62        0.78      0.42 o 
  -4  -6  12       23.85       22.06      0.88 o 
  -3  -6  12        4.60        5.57      0.54 o 
  -2  -6  12        4.86        4.26      0.49 o 
  -1  -6  12        6.67        6.17      0.58 o 
   0  -6  12        2.33        2.45      0.45 o 
   1  -6  12      432.01      432.53      5.51 o 
   2  -6  12       40.98       40.83      1.29 o 
   3  -6  12        0.00        0.34      0.48 o 
  -7  -5  12      280.46      289.44      5.35 o 
  -6  -5  12      217.04      205.97      3.16 o 
  -5  -5  12       14.04        9.64      0.59 o 
  -4  -5  12       18.44       17.03      0.89 o 
  -3  -5  12        3.83        4.10      0.47 o 
  -2  -5  12        1.23        0.49      0.40 o 
  -1  -5  12       30.46       30.81      1.47 o 
   0  -5  12       68.11       66.44      2.98 o 
   1  -5  12      160.87      151.95      3.84 o 
   2  -5  12      244.24      241.46      3.66 o 
   3  -5  12       71.80       74.36      3.39 o 
  -8  -4  12       14.71       13.62      1.22 o 
  -7  -4  12      122.78      125.34      2.57 o 
  -6  -4  12      110.41      116.22      2.37 o 
  -5  -4  12       54.27       52.60      1.34 o 
  -4  -4  12       14.80       15.14      0.80 o 
  -3  -4  12      175.78      170.42      2.26 o 
  -2  -4  12        7.82        5.59      0.59 o 
  -1  -4  12        0.00       -0.45      0.65 o 
   0  -4  12       79.00       73.17      2.26 o 
   1  -4  12       10.69       14.03      0.90 o 
   2  -4  12        0.33        0.12      0.44 o 
   3  -4  12       15.82       17.26      1.79 o 
   4  -4  12       33.84       34.63      2.18 o 
  -8  -3  12       76.99       67.56      2.82 o 
  -7  -3  12        9.25        8.24      1.20 o 
  -6  -3  12       54.41       58.40      1.40 o 
  -5  -3  12      174.37      168.37      2.44 o 
  -4  -3  12        1.98        1.79      0.35 o 
  -3  -3  12        4.80        4.94      0.45 o 
  -2  -3  12       76.73       69.88      2.20 o 
  -1  -3  12      267.14      268.98      3.23 o 
   0  -3  12      185.83      191.93      2.70 o 
   1  -3  12      174.55      180.23      4.39 o 
   2  -3  12        4.10        3.73      0.87 o 
   3  -3  12       20.17       20.39      1.27 o 
   4  -3  12        4.35        4.57      0.91 o 
  -9  -2  12        0.00       -0.32      0.53 o 
  -8  -2  12       32.07       34.90      2.18 o 
  -7  -2  12      363.71      363.31      5.23 o 
  -6  -2  12        5.57        5.34      0.49 o 
  -5  -2  12        4.79        4.23      0.48 o 
  -4  -2  12       39.01       36.72      1.02 o 
  -3  -2  12      244.10      234.85      3.05 o 
  -2  -2  12      850.98      835.54      5.66 o 
  -1  -2  12        1.16        0.86      0.50 o 
   0  -2  12       15.92       17.93      1.00 o 
   1  -2  12      212.99      201.90      3.74 o 
   2  -2  12       23.28       28.33      1.65 o 
   3  -2  12       39.23       44.24      1.90 o 
   4  -2  12      164.83      167.79      6.13 o 
  -9  -1  12       52.05       46.61      2.36 o 
  -8  -1  12      185.80      166.26      4.83 o 
  -7  -1  12       57.45       57.34      1.47 o 
  -6  -1  12        0.30        0.96      0.34 o 
  -5  -1  12      281.81      288.13      2.64 o 
  -4  -1  12      128.38      125.91      1.85 o 
  -3  -1  12      643.55      631.48      5.46 o 
  -2  -1  12      176.28      172.15      2.70 o 
  -1  -1  12      200.09      208.01      5.02 o 
   0  -1  12       14.20       13.69      1.45 o 
   1  -1  12       27.95       31.69      1.50 o 
   2  -1  12      173.17      177.66      3.85 o 
   3  -1  12       17.14       15.21      0.96 o 
   4  -1  12        0.16        0.32      0.31 o 
 -10   0  12      105.31      100.85      3.08 o 
  -9   0  12       21.00       20.13      1.66 o 
  -8   0  12      260.05      258.52      3.38 o 
  -7   0  12       70.98       65.67      1.39 o 
  -6   0  12       71.85       67.06      1.26 o 
  -5   0  12       34.26       30.69      0.98 o 
  -4   0  12        8.99        9.67      0.58 o 
  -3   0  12       23.62       23.66      1.04 o 
  -2   0  12       60.62       64.45      2.28 o 
  -1   0  12       83.36       84.36      3.94 o 
   0   0  12       24.42       26.27      1.24 o 
   1   0  12       93.74       90.56      2.08 o 
   2   0  12      164.57      172.06      4.07 o 
   3   0  12       17.28       14.77      0.89 o 
   4   0  12      190.57      192.84      5.00 o 
 -10   1  12       18.06       16.72      1.00 o 
  -9   1  12        0.26        0.13      0.33 o 
  -8   1  12       82.70       79.55      1.46 o 
  -7   1  12        0.48        1.60      0.38 o 
  -6   1  12       37.78       37.17      1.05 o 
  -5   1  12      143.07      151.24      2.08 o 
  -4   1  12      397.62      383.43      3.39 o 
  -3   1  12      554.95      561.29      4.72 o 
  -2   1  12       94.05       89.04      2.15 o 
  -1   1  12      153.71      152.91      3.81 o 
   0   1  12        6.95        4.76      0.52 o 
   1   1  12      115.07      119.33      2.29 o 
   2   1  12      112.09      102.24      2.36 o 
   3   1  12        9.33        8.74      1.32 o 
   4   1  12       54.04       49.61      2.50 o 
 -10   2  12      111.58      101.73      2.36 o 
  -9   2  12       97.03      103.24      1.97 o 
  -8   2  12       96.40      102.37      1.65 o 
  -7   2  12      116.40      103.97      1.77 o 
  -6   2  12      135.59      138.55      2.34 o 
  -5   2  12        1.54        1.64      0.38 o 
  -4   2  12      404.09      395.68      4.14 o 
  -3   2  12      757.38      761.57      7.94 o 
  -2   2  12      158.98      156.93      2.45 o 
  -1   2  12       47.19       46.85      1.22 o 
   0   2  12        1.17        1.74      0.64 o 
   1   2  12      296.71      314.02      4.22 o 
   2   2  12       41.18       36.84      2.18 o 
   3   2  12        9.46       11.05      0.88 o 
 -10   3  12        0.20        0.37      0.36 o 
  -9   3  12       11.40       10.86      0.70 o 
  -8   3  12        1.31        0.58      0.28 o 
  -7   3  12       90.19       94.16      1.65 o 
  -6   3  12      159.62      166.65      2.51 o 
  -5   3  12      306.92      312.58      7.29 o 
  -4   3  12       53.40       47.39      1.97 o 
  -3   3  12        0.32        0.57      0.41 o 
  -2   3  12        5.74        6.10      0.66 o 
  -1   3  12      230.89      225.71      5.35 o 
   0   3  12        6.59        7.69      0.66 o 
   1   3  12       78.91       77.26      2.05 o 
   2   3  12       25.78       18.36      1.47 o 
   3   3  12        2.98        4.02      0.88 o 
  -9   4  12       82.46       79.68      1.45 o 
  -8   4  12        1.99        1.67      0.36 o 
  -7   4  12       31.01       33.24      1.15 o 
  -6   4  12       36.14       32.16      1.10 o 
  -5   4  12       30.99       30.79      1.57 o 
  -4   4  12        8.09        9.45      1.40 o 
  -3   4  12       35.13       33.27      1.26 o 
  -2   4  12      171.18      185.33      3.33 o 
  -1   4  12       63.10       60.41      1.60 o 
   0   4  12       35.72       36.90      1.98 o 
   1   4  12      212.47      217.13      3.99 o 
   2   4  12        0.30        0.33      0.33 o 
  -9   5  12      124.20      127.34      2.98 o 
  -8   5  12      208.15      201.74      2.28 o 
  -7   5  12      195.10      193.32      2.75 o 
  -6   5  12        1.38        1.37      0.47 o 
  -5   5  12        3.31        4.87      1.04 o 
  -4   5  12       23.18       19.22      1.75 o 
  -3   5  12        1.72        1.29      0.51 o 
  -2   5  12        0.00       -0.20      0.46 o 
  -1   5  12       41.38       31.77      1.08 o 
   0   5  12      169.30      150.34      7.07 o 
   1   5  12      252.33      252.14      3.89 o 
  -8   6  12       17.67       22.10      1.07 o 
  -7   6  12      398.13      401.72      3.34 o 
  -6   6  12       22.78       24.52      1.20 o 
  -5   6  12        2.19        2.54      1.19 o 
  -4   6  12        1.48        1.60      0.79 o 
  -3   6  12        3.91        2.89      0.50 o 
  -2   6  12       29.26       28.62      1.16 o 
  -1   6  12        6.13        6.78      0.62 o 
   0   6  12      156.22      153.02      2.99 o 
  -7   7  12      132.47      130.41      3.39 o 
  -6   7  12        0.15        1.19      0.29 o 
  -5   7  12       61.85       71.06      2.59 o 
  -4   7  12        0.06        0.25      0.59 o 
  -3   7  12        1.66        1.07      0.65 o 
  -2   7  12       56.54       55.56      1.63 o 
  -1   7  12        0.07        1.41      0.63 o 
  -4   8  12       92.51       87.97      2.56 o 
  -4  -6  13      104.76      113.08      3.39 o 
  -3  -6  13        0.08        0.06      0.51 o 
  -2  -6  13      102.15       99.78      2.62 o 
  -1  -6  13       31.21       26.41      1.29 o 
   0  -6  13       14.78       13.62      1.41 o 
  -5  -5  13       51.54       49.26      4.62 o 
  -4  -5  13        0.78        1.36      0.44 o 
  -3  -5  13        0.09        0.15      0.57 o 
  -2  -5  13       28.40       24.17      0.95 o 
  -1  -5  13      200.69      196.57      3.10 o 
   0  -5  13        8.87        8.97      0.83 o 
   1  -5  13        0.77        1.97      0.77 o 
  -6  -4  13      110.79      104.34      3.23 o 
  -5  -4  13      108.11      104.30      2.65 o 
  -4  -4  13       18.94       16.91      0.71 o 
  -3  -4  13       29.75       29.90      1.17 o 
  -2  -4  13       35.95       34.13      1.04 o 
  -1  -4  13       60.49       57.67      1.78 o 
   0  -4  13      100.81       91.07      2.02 o 
   1  -4  13        0.64        0.32      0.47 o 
   2  -4  13       32.38       28.16      2.03 o 
  -7  -3  13      391.45      387.01      6.17 o 
  -6  -3  13        5.56        5.45      0.69 o 
  -5  -3  13        0.02        0.18      0.29 o 
  -4  -3  13      153.27      148.50      2.07 o 
  -3  -3  13       26.41       28.34      1.06 o 
  -2  -3  13      623.53      615.52      4.60 o 
  -1  -3  13        1.66        0.58      0.35 o 
   0  -3  13       32.13       41.11      2.79 o 
   1  -3  13       19.30       22.78      1.07 o 
   2  -3  13        2.83        2.75      0.86 o 
  -8  -2  13        0.03        0.71      0.60 o 
  -7  -2  13       51.53       51.05      2.40 o 
  -6  -2  13        0.54        0.83      0.33 o 
  -5  -2  13       11.14       10.16      0.55 o 
  -4  -2  13       58.46       53.65      1.33 o 
  -3  -2  13      173.17      167.88      2.15 o 
  -2  -2  13      108.66      104.81      2.11 o 
  -1  -2  13        0.06       -0.24      0.54 o 
   0  -2  13       25.87       24.22      1.23 o 
   1  -2  13        5.15        5.55      0.65 o 
   2  -2  13        6.41        7.07      1.12 o 
  -8  -1  13       27.42       25.75      1.68 o 
  -7  -1  13       43.80       51.39      1.81 o 
  -6  -1  13        0.94        1.77      0.38 o 
  -5  -1  13        5.07        4.84      0.48 o 
  -4  -1  13        3.66        4.64      0.49 o 
  -3  -1  13      116.27      118.63      1.83 o 
  -2  -1  13       52.82       55.00      1.41 o 
  -1  -1  13      198.63      207.55      3.07 o 
   0  -1  13      125.39      124.93      2.27 o 
   1  -1  13        9.08        9.26      0.77 o 
   2  -1  13       76.06       74.77      2.26 o 
  -8   0  13       17.84       16.62      1.43 o 
  -7   0  13      357.57      342.61      7.17 o 
  -6   0  13       27.18       26.10      0.85 o 
  -5   0  13       16.94       15.44      0.71 o 
  -4   0  13        1.44        1.59      0.43 o 
  -3   0  13        1.92        2.05      0.42 o 
  -2   0  13       23.07       22.54      0.86 o 
  -1   0  13       13.49       15.65      1.05 o 
   0   0  13       65.79       62.87      1.93 o 
   1   0  13      201.47      198.63      3.91 o 
   2   0  13       30.90       33.15      2.17 o 
  -8   1  13       12.15        9.64      0.51 o 
  -7   1  13      102.80      101.47      1.52 o 
  -6   1  13      208.89      201.62      2.80 o 
  -5   1  13        0.00        0.17      0.32 o 
  -4   1  13      217.07      213.32      2.67 o 
  -3   1  13        0.81        1.34      0.42 o 
  -2   1  13        6.79        5.92      0.60 o 
  -1   1  13        1.34        2.06      0.54 o 
   0   1  13        7.36        7.46      0.89 o 
   1   1  13       32.39       35.45      1.57 o 
   2   1  13       44.64       43.80      2.41 o 
  -8   2  13        1.43        2.30      0.28 o 
  -7   2  13       18.26       17.72      0.67 o 
  -6   2  13      113.65      110.13      3.71 o 
  -5   2  13       34.08       32.70      1.29 o 
  -4   2  13      176.64      162.11      3.75 o 
  -3   2  13      118.44      111.79      3.75 o 
  -2   2  13       38.71       37.66      1.72 o 
  -1   2  13       22.72       20.69      2.00 o 
   0   2  13        9.03       11.25      1.44 o 
   1   2  13       65.10       68.40      3.12 o 
   2   2  13        6.20        5.89      0.94 o 
  -8   3  13        2.29        2.43      0.46 o 
  -7   3  13        3.22        2.59      0.36 o 
  -6   3  13       54.23       63.52      1.67 o 
  -5   3  13      208.22      196.52      4.02 o 
  -4   3  13      252.91      256.07      4.23 o 
  -3   3  13        4.94        4.94      0.71 o 
  -2   3  13       81.80       78.11      5.11 o 
  -1   3  13       18.62       18.23      1.24 o 
   0   3  13       73.14       72.25      2.22 o 
   1   3  13      127.90      126.77      2.66 o 
  -8   4  13       90.25       80.44      1.89 o 
  -7   4  13       17.32       17.91      0.84 o 
  -6   4  13      276.92      265.03      3.40 o 
  -5   4  13        5.79        5.33      0.56 o 
  -4   4  13       26.69       26.84      1.83 o 
  -3   4  13        0.33       -0.44      0.77 o 
  -2   4  13      102.73       91.31      2.29 o 
  -1   4  13       13.57       12.82      0.75 o 
   0   4  13      347.73      350.85      6.31 o 
  -7   5  13        1.88        2.26      0.41 o 
  -6   5  13       16.88       17.85      0.81 o 
  -5   5  13      218.97      210.64      3.24 o 
  -4   5  13        3.92        3.99      0.96 o 
  -3   5  13        2.16        2.43      0.72 o 
  -2   5  13       86.03       76.22      2.68 o 
  -1   5  13        0.25        0.15      0.57 o 
  -6   6  13       10.83       10.63      0.75 o 
  -5   6  13        9.47        9.38      0.85 o 
  -4   6  13      120.09      115.99      3.14 o 
  -3   6  13       73.26       76.35      2.53 o 
  -3  -4  14      220.48      213.66      3.42 o 
  -2  -4  14       63.09       57.28      1.83 o 
  -5  -3  14       31.57       33.71      1.97 o 
  -4  -3  14       62.56       56.58      1.46 o 
  -3  -3  14       23.36       17.80      0.83 o 
  -2  -3  14      235.46      230.32      6.92 o 
  -1  -3  14       41.52       35.10      1.23 o 
  -6  -2  14        5.83        5.98      0.85 o 
  -5  -2  14       91.51       94.79      1.91 o 
  -4  -2  14       41.80       36.44      1.26 o 
  -3  -2  14      180.46      166.64      2.67 o 
  -2  -2  14       62.34       55.00      1.34 o 
  -1  -2  14        0.40        2.08      0.44 o 
   0  -2  14        5.63        4.56      0.90 o 
  -6  -1  14        3.52        2.01      0.64 o 
  -5  -1  14       46.20       48.90      1.20 o 
  -4  -1  14      103.46      100.51      1.75 o 
  -3  -1  14      185.97      186.53      2.36 o 
  -2  -1  14       14.85       17.74      0.80 o 
  -1  -1  14        3.10        1.82      0.35 o 
   0  -1  14       12.96       10.06      1.17 o 
  -6   0  14       12.41       13.60      0.90 o 
  -5   0  14      232.54      221.09      3.45 o 
  -4   0  14       66.40       70.86      1.49 o 
  -3   0  14       33.01       32.67      1.02 o 
  -2   0  14      144.65      139.32      3.12 o 
  -1   0  14       33.72       37.57      1.26 o 
   0   0  14       85.97       90.07      3.30 o 
  -7   1  14        8.04        5.17      0.84 o 
  -6   1  14        0.21       -0.35      0.35 o 
  -5   1  14        9.93       14.07      0.98 o 
  -4   1  14      186.90      191.29      6.35 o 
  -3   1  14      132.44      132.41      2.57 o 
  -2   1  14       65.21       66.63      1.54 o 
  -1   1  14        0.03        0.32      0.66 o 
   0   1  14      168.41      169.56      4.34 o 
  -6   2  14       35.98       44.77      2.31 o 
  -5   2  14      155.71      142.12      4.06 o 
  -4   2  14      150.25      140.04      2.91 o 
  -3   2  14        6.52        3.75      0.60 o 
  -2   2  14        9.34        9.59      0.81 o 
  -1   2  14       23.75       23.12      1.21 o 
  -6   3  14      127.64      121.19      3.37 o 
  -5   3  14      185.89      177.04      3.03 o 
  -4   3  14       41.67       31.00      1.89 o 
  -3   3  14       35.07       31.97      1.36 o 
  -2   3  14        4.97        5.27      0.89 o 
  -5   4  14       19.69       13.27      1.19 o 
  -4   4  14      214.11      205.53      4.44 o 
                                                 
